# Supplementary material for: Gene expression profiles of breast cancer metastasis according to organ site
Source: Mol Oncol. 2021 Jun 23;16(1):69–87. doi: 10.1002/1878-0261.13021 (PMC8732356; doi:10.1002/1878-0261.13021)
Supplement: Supplementary file 9 — Table S1. Distribution of PAM50 subtypes and IHC groups across metastatic sites. Table S2. Distribution of PAM50 subtypes in each metastatic site according to IHC group. Table S3. Multiclass SAM of 771 genes between metastatic sites. Table S4. Unpaired SAM between each metastatic site and others. Table S5. Functional enrichment GO analyses of the up‐regulated genes in each metastatic site. Table S6. Multiclass SAM of 95 immune genes between metastatic sites. Table S7. Multiclass SAM of 95 immune genes between molecular subtypes. Table S8. Adjusted logistic regression analysis for 95 immune genes. Table S9. Univariate analysis to investigate the association of 771 individual genes and 9 signatures with OS. Table S10. Bivariate analysis (adjusted for PAM50) and multivariate analysis (adjusted for menopausal status, type of metastasis, number of metastatic sites, metastatic site of the biopsy, PAM50 subtype, number of lines of therapy) to investigate the association of 771 individual genes and 9 signatures with OS. [file MOL2-16-69-s002.xlsx]

## Sheet: Table S1
Supplementary Tables
Table S1
Metastatic site	PAM50 subtype					IHC				Total
	Basal-like	HER2-enriched	Luminal A	Luminal B	Normal-like	HR+/HER2-	HER2+	TNBC	NA
Bone	6 (18.8%)	9 (27.3%)	5 (15.2%)	13 (39.4%)	0 (0%)	26 (78.8%)	3 (9.1%)	3 (9.1%)	1 (3%)	33
Brain	10 (45.5%)	3 (13.6%)	3 (13.6%)	5 (22.7%)	1 (4.6%)	4 (18.2%)	5 (22.7%)	8 (36.4%)	5 (22.7%)	22
Breast	8 (33.3%)	8 (33.3%)	1 (4.2%)	6 (25%)	1 (4.2%)	7 (29.2%)	3 (12.5%)	12 (50%)	2 (8.3%)	24
Liver	2 (6.5%)	11 (35.5%)	8 (25.8%)	10 (32.3%)	0 (0%)	27 (87.1%)	1 (3.2%)	2 (6.5%)	1 (3.2%)	31
Lung	5 (38.5%)	2 (15.4%)	2 (15.4%)	3 (23.1%)	1 (7.7%)	5 (38.5%)	3 (23.1%)	4 (30.8%)	1 (7.7%)	13
Lymph node	3 (18.8%)	7 (43.8%)	1 (6.3%)	4 (25%)	1 (6.3%)	7 (43.8%)	3 (18.8%)	4 (25%)	2 (12.5%)	16
Muscle	0 (0%)	0 (0%)	2 (100%)	0 (0%)	0 (0%)	2 (100%)	0 (0%)	0 (0%)	0 (0%)	2
Ovary	1 (25%)	0 (0%)	2 (50%)	0 (0%)	1 (25%)	4 (100%)	0 (0%)	0 (0%)	0 (0%)	4
Peritoneum	1 (50%)	0 (0%)	0 (0%)	1 (50%)	0 (0%)	1 (50%)	0 (0%)	1 (50%)	0 (0%)	2
Pleura	4 (40%)	0 (0%)	2 (20%)	4 (40%)	0 (0%)	7 (70%)	0 (0%)	3 (30%)	0 (0%)	10
Skin	14 (51.9%)	2 (7.4%)	4 (14.8%)	1 (3.7%)	6 (22.2%)	10 (37%)	0 (0%)	16 (58.3%)	1 (3.7%)	27
Total	54 (29.4%)	42 (22.8%)	30 (16.3%)	47 (25.5%)	11 (6%)	100 (54.4%)	18 (9.8%)	53 (28.8%)	13 (7.1%)	184

## Sheet: Table S2
Table S2
Metastatic site	IHC		PAM50 subtype
			Basal-like	HER2-enriched	Luminal A	Luminal B	Normal-like
Bone	HR+/HER2-	26 (78.79%)	4 (15.38%)	4 (15.38%)	5 (19.23%)	13 (50%)	0 (0%)
	HER2+	3 (9.09%)	0 (0%)	3 (100%)	0 (0%)	0 (0%)	0 (0%)
	TNBC	3 (9.09%)	1 (33.33%)	2 (66.67%)	0 (0%)	0 (0%)	0 (0%)
	NA	1 (3.03%)	1 (100%)	0 (0%)	0 (0%)	0 (0%)	0 (0%)
	All bone	33	6 (18.18%)	9 (27.27%)	5 (15.15%)	13 (39.39%)	0 (0%)
Brain	HR+/HER2-	4 (18.18%)	1 (25%)	0 (0%)	2 (50%)	1 (25%)	0 (0%)
	HER2+	5 (22.73%)	1 (20%)	3 (60%)	0 (0%)	1 (20%)	0 (0%)
	TNBC	8 (36.36%)	5 (62.5%)	0 (0%)	1 (12.5%)	2 (25%)	0 (0%)
	NA	5 (22.73%)	3 (60%)	0 (0%)	0 (0%)	1 (20%)	1 (20%)
	All	22	10 (45.45%)	3 (13.64%)	3 (13.64%)	5 (22.73%)	1 (4.55%)
Breast	HR+/HER2-	7 (29.17%)	1 (14.29%)	1 (14.29%)	0 (0%)	5 (71.43%)	0 (0%)
	HER2+	3 (12.5%)	0 (0%)	2 (66.67%)	0 (0%)	0 (0%)	1 (33.33%)
	TNBC	12 (50%)	7 (58.33%)	4 (33.33%)	0 (0%)	1 (8.33%)	0 (0%)
	NA	2 (8.33%)	0 (0%)	1 (50%)	1 (50%)	0 (0%)	0 (0%)
	All	24	8 (33.33%)	8 (33.33%)	1 (4.17%)	6 (25%)	1 (4.17%)
Liver	HR+/HER2-	27 (87.1%)	1 (3.7%)	8 (29.63%)	8 (29.63%)	10 (37.04%)	0 (0%)
	HER2+	1 (3.23%)	0 (0%)	1 (100%)	0 (0%)	0 (0%)	0 (0%)
	TNBC	2 (6.45%)	1 (50%)	1 (50%)	0 (0%)	0 (0%)	0 (0%)
	NA	1 (3.23%)	0 (0%)	1 (100%)	0 (0%)	0 (0%)	0 (0%)
	All	31	2 (6.45%)	11 (35.48%)	8 (25.81%)	10 (32.26%)	0 (0%)
Lung	HR+/HER2-	5 (38.46%)	1 (20%)	1 (20%)	1 (20%)	2 (40%)	0 (0%)
	HER2+	3 (23.08%)	0 (0%)	1 (33.33%)	0 (0%)	1 (33.33%)	1 (33.33%)
	TNBC	4 (30.77%)	3 (75%)	0 (0%)	1 (25%)	0 (0%)	0 (0%)
	NA	1 (7.69%)	1 (100%)	0 (0%)	0 (0%)	0 (0%)	0 (0%)
	All	13	5 (38.46%)	2 (15.38%)	2 (15.38%)	3 (23.08%)	1 (7.69%)
Lymph node	HR+/HER2-	7 (43.75%)	0 (0%)	1 (14.29%)	1 (14.29%)	4 (57.14%)	1 (14.29%)
	HER2+	3 (18.75%)	0 (0%)	3 (100%)	0 (0%)	0 (0%)	0 (0%)
	TNBC	4 (25%)	3 (75%)	1 (25%)	0 (0%)	0 (0%)	0 (0%)
	NA	2 (12.5%)	0 (0%)	2 (100%)	0 (0%)	0 (0%)	0 (0%)
	All	16	3 (18.75%)	7 (43.75%)	1 (6.25%)	4 (25%)	1 (6.25%)
Muscle	HR+/HER2-	2 (100%)	0 (0%)	0 (0%)	2 (100%)	0 (0%)	0 (0%)
	All	2	0 (0%)	0 (0%)	2 (100%)	0 (0%)	0 (0%)
Ovary	HR+/HER2-	4 (100%)	1 (25%)	0 (0%)	2 (50%)	0 (0%)	1 (25%)
	All	4	1 (25%)	0 (0%)	2 (50%)	0 (0%)	1 (25%)
Peritoneum	HR+/HER2-	1 (50%)	0 (0%)	0 (0%)	0 (0%)	1 (100%)	0 (0%)
	TNBC	1 (50%)	1 (100%)	0 (0%)	0 (0%)	0 (0%)	0 (0%)
	All	2	1 (50%)	0 (0%)	0 (0%)	1 (50%)	0 (0%)
Pleura	HR+/HER2-	7 (70%)	1 (14.29%)	0 (0%)	2 (28.57%)	4 (57.14%)	0 (0%)
	TNBC	3 (30%)	3 (100%)	0 (0%)	0 (0%)	0 (0%)	0 (0%)
	All	10	4 (40%)	0 (0%)	2 (20%)	4 (40%)	0 (0%)
Skin	HR+/HER2-	10 (37.04%)	1 (10%)	2 (20%)	4 (40%)	1 (10%)	2 (20%)
	TNBC	16 (59.26%)	12 (75%)	0 (0%)	0 (0%)	0 (0%)	4 (25%)
	NA	1 (3.7%)	1 (100%)	0 (0%)	0 (0%)	0 (0%)	0 (0%)
	All	27	14 (51.85%)	2 (7.41%)	4 (14.81%)	1 (3.7%)	6 (22.22%)

## Sheet: Table S3
Table S3
Multiclass SAM - 771 genes BC360 Panel
Gene ID	Score(d)	Numerator(r)	Denominator(s+s0)	BONE	BRAIN	BREAST	LIVER	LUNG	LYMPH NODE	PLEURA	SKIN	FDR(%)
PCK1	0.00151065	0.00245946	1.62808	-0.394693	-0.926735	-0.715772	3.62969	-1.12202	-1.16388	-1.24557	-0.524138	0
IBSP	0.0014763	0.00227394	1.5403	3.33185	0.338453	-0.469246	-1.34613	-0.74579	-0.784779	-1.23183	-1.05908	0
AGT	0.00147265	0.00191752	1.30209	-0.463907	1.38459	-1.31771	3.23597	-0.558514	-1.16066	-1.653	-1.45434	0
SFRP2	0.00132234	0.00177411	1.34164	-0.649389	-0.792313	1.35264	-2.63554	1.21122	0.529742	1.13378	1.86911	0
WIF1	0.00125058	0.00195721	1.56504	2.52925	0.119342	-0.791855	-1.44953	1.3454	-1.33096	-0.791334	-0.296569	0
KRT14	0.00122525	0.00274276	2.23854	-0.387625	-0.269127	0.341199	-1.38509	-0.079625	-0.650409	-1.14131	2.75792	0
CYP4F3	0.00115428	0.00168403	1.45894	0.739377	-0.611205	-1.03134	2.47865	-0.768656	-1.2068	-1.58184	-0.572955	0
MMP9	0.00113991	0.00176468	1.54808	2.32503	-0.84826	-0.253521	-1.68976	0.51453	0.385667	-0.183288	-0.35089	0
KRT5	0.00113826	0.00234254	2.058	-0.607685	0.0625201	0.41949	-1.40249	0.233355	-0.733453	-0.812171	2.48645	0
CHAD	0.00111267	0.00198619	1.78507	2.25603	-0.799979	-0.810461	0.68135	-0.499666	-0.662631	-1.05093	-1.05465	0
HBB	0.00110438	0.00233313	2.11261	2.19498	-0.07558	-0.784613	-1.12187	1.16947	-0.686078	-0.368616	-0.572601	0
MMP3	0.00106736	0.00170278	1.59533	-0.930109	-0.400751	1.28702	-1.41711	-0.174921	-0.37009	0.315055	2.0398	0
OLFML2B	0.00105817	0.0011073	1.04644	1.87216	-1.36805	0.00493957	-2.05512	0.332448	0.14822	0.278351	0.83624	0
VIT	0.00103482	0.00128177	1.23864	2.00556	-0.0626371	-0.257492	-1.72679	-0.268828	-0.845352	-1.02106	0.820217	0
GREM1	0.00103181	0.00125742	1.21865	-1.88329	-0.612574	0.842154	0.157913	0.691577	0.716423	-1.70953	1.70839	0
S100A7	0.00102195	0.00239144	2.34007	-0.58819	0.0126744	1.15098	-1.18112	-0.679492	-0.383448	-1.05542	1.89617	0
ALDH1A1	0.00101042	0.00123758	1.22481	-0.968809	-0.783343	-0.383973	2.3567	1.22072	-0.913338	-0.528451	-0.296331	0
CDH2	0.000967402	0.00116647	1.20578	0.493812	0.905423	-0.982095	1.7426	-0.915658	-0.35414	-0.165415	-1.70817	0
ITGB3	0.000950126	0.000954229	1.00432	2.33293	-0.466317	-0.838484	-1.02842	0.658225	-0.781478	-0.857108	-0.00897622	0
CRYAB	0.000948083	0.00121618	1.28278	-0.106979	2.2531	-0.238301	-1.54471	-0.264119	-0.838551	0.0587207	0.811655	0
DPT	0.000946512	0.00131451	1.38879	0.778373	-2.33678	0.272953	-0.689568	-0.162422	0.465808	-0.0386036	1.31554	0
TPSAB1	0.000912226	0.00144933	1.58879	-0.0106361	-2.03164	0.224214	-0.571429	1.217	0.374023	-0.331678	1.46395	0
LPL	0.000907311	0.00107887	1.18909	0.903645	0.500989	-0.0654098	-2.15787	1.13579	-0.144224	-0.51267	0.747125	0
KRT6B	0.000905518	0.00148952	1.64493	-0.505628	0.168157	0.464027	-1.15937	-0.09143	-0.743605	-0.53083	2.01586	0
SOX10	0.000896809	0.00219137	2.44351	-0.590737	1.71481	-0.164133	-1.05524	-0.0751692	-0.587407	-0.405321	1.15289	0
THBS4	0.00089316	0.00143347	1.60494	-0.313734	-0.509246	0.597011	-1.72652	0.223182	0.869341	1.75145	0.911411	0
MEOX2	0.0008916	0.00108367	1.21542	0.551581	-0.351722	-0.170276	-2.05291	1.36581	0.37682	0.59907	1.01303	0
SERPINB5	0.000885088	0.00158977	1.79617	-0.556599	-0.00190267	0.0552052	-0.873023	-0.200444	-0.335094	-0.705673	2.1312	0
FOXC2	0.000882809	0.00104974	1.18909	1.5342	1.50009	-0.488562	-1.09439	-0.0582831	-0.761614	-1.02921	-0.53191	0
EYA1	0.000876481	0.00118798	1.35539	1.75821	0.680135	-0.206649	-1.23453	0.346401	-0.74631	-0.678081	-0.543151	0
GAS1	0.000875193	0.00102123	1.16686	0.282189	-0.852268	0.351232	-1.78518	0.267148	0.110177	0.614268	1.61979	0
SFN	0.000865008	0.00108078	1.24944	-1.11677	-0.326928	0.588875	-0.389969	-0.022061	-0.25053	-1.06665	2.05314	0
BMP2	0.000863765	0.000914513	1.05875	1.79783	-0.239225	-1.34468	-0.267232	0.838975	-1.48887	-0.558913	0.272781	0
KRT17	0.000862757	0.00162602	1.88468	-0.34534	0.102026	0.512263	-1.25386	0.708249	-0.58935	-0.960693	1.65427	0
IL20RB	0.00085677	0.000913018	1.06565	-0.440809	-0.318653	-0.3835	-0.93458	-0.182696	-0.293576	0.0504692	2.39787	0
NCAM1	0.000847152	0.00115072	1.35833	1.20164	1.55988	-0.478148	-0.631307	0.420258	-1.36705	-0.723237	-0.677511	0
FGF7	0.000837406	0.00099277	1.18553	1.3224	-1.2381	0.0903353	-1.37519	1.08114	-0.242503	-0.326466	0.673346	0
FGF1	0.000831572	0.000843204	1.01399	0.33923	2.53134	-0.18289	-0.422503	-0.723373	-0.506292	-0.93908	-0.863278	0
IRX1	0.000826137	0.00162942	1.97233	0.0180038	0.389272	0.619442	-1.54831	-0.177789	-0.347332	-0.570082	1.32719	0
CAV1	0.000815527	0.000780569	0.957134	-0.422309	-0.907782	0.405064	-1.1576	1.99904	-0.488178	-0.136985	1.61792	0
WNT5B	0.000803324	0.000839836	1.04545	1.56594	-0.270159	-0.105589	-1.59754	0.673759	-0.571742	-0.390156	0.416968	0
COL6A3	0.000801919	0.000994638	1.24032	-0.362273	-2.08469	0.593212	-0.0547984	0.541224	0.201422	0.0715423	1.27518	0
LEPR	0.000793886	0.000977405	1.23116	1.2123	-0.651942	-1.13082	1.14576	-0.0453093	-1.21648	-0.407181	-0.281652	0
HOXA5	0.000792374	0.000956141	1.20668	0.59808	-0.788153	0.446266	-1.68094	1.42187	-0.175843	0.44975	0.710084	0
ENPP2	0.000792358	0.000878069	1.10817	1.39178	-0.194554	-0.0713311	-1.63905	0.757577	-0.623983	-0.130596	0.475015	0
HGF	0.00077929	0.000809046	1.03818	0.713846	-1.08135	-0.766956	1.57063	0.593413	-0.988966	0.0557736	-0.72669	0
SOX2	0.000775055	0.00108181	1.39579	0.051895	1.782	0.0632168	-0.871387	1.24689	-0.853272	-1.15902	-0.220751	0
FOXC1	0.000769097	0.00100485	1.30654	0.779601	0.964663	0.0376343	-1.62908	0.114105	-0.779315	-0.322848	0.597315	0
FBN1	0.000763534	0.000845779	1.10772	0.872286	-2.06521	0.0959327	-0.33084	0.135847	-0.104664	-0.258404	1.02862	0
MME	0.000763264	0.000950262	1.245	1.06886	-1.0457	0.345609	-1.03112	0.903091	-0.455166	-1.29818	0.7729	0
ADAM12	0.00076147	0.000838289	1.10088	-0.298581	-0.539434	1.01706	-1.4621	-0.282137	1.01771	-0.261064	1.13291	0
BMP5	0.000760649	0.00101673	1.33666	1.39254	-0.165025	-0.294633	-0.15821	1.44556	-1.26025	-0.962992	-0.617262	0
HOXA7	0.000747584	0.000822173	1.09977	0.339759	-0.21925	0.628664	-1.68476	0.647888	-0.520609	-0.152215	1.16605	0
COLEC12	0.000747291	0.000840119	1.12422	0.961232	-0.445446	-0.356426	-1.64804	0.434749	0.241745	1.00701	0.662255	0
CPA3	0.000744834	0.00106001	1.42315	0.153758	-1.4731	0.116978	-0.60608	1.2084	-0.237438	-0.338697	1.31659	0
EYA4	0.000739197	0.000951941	1.2878	1.12282	0.0184077	-0.631226	-1.34746	1.38391	-0.29571	0.0940222	0.237859	0
NRCAM	0.000733214	0.000884042	1.20571	-0.457716	2.05661	-0.368213	-0.847077	0.488785	0.25023	-0.664038	0.0156343	0
JAM2	0.000729549	0.000724177	0.992637	-0.197268	0.760666	0.0142434	-1.45819	1.08952	-0.864086	-0.0926719	1.2837	0
MMP11	0.000729511	0.00101025	1.38483	-0.443947	-1.78727	0.720441	0.17013	-4.66144e-07	1.05139	-0.444359	0.694565	0
FGFR3	0.000727887	0.00106001	1.45629	0.874232	-0.148621	-1.12157	0.0851409	-0.0264367	-1.46733	-0.400092	1.01678	0
NR4A1	0.000724124	0.0010978	1.51604	-0.17846	1.39118	-0.0278901	-1.38918	0.721139	-0.0290629	-0.411905	0.49555	0
PLCE1	0.000723399	0.000731231	1.01083	0.10158	1.60995	-0.970727	-1.05393	1.32818	-0.452043	0.803487	-0.0183134	0
RELN	0.000721636	0.000947567	1.31308	-0.627562	-0.160876	-0.706102	1.69665	-0.185617	-0.804693	0.0175446	0.170198	0
SCARA5	0.000716568	0.000929426	1.29705	0.972978	-0.690851	-0.35046	-1.09286	0.695373	-0.745688	0.156747	1.01034	0
TWIST1	0.000716145	0.000949733	1.32617	0.509318	-0.290506	-0.0665913	-1.49678	0.616013	-0.159135	-0.0348006	1.18876	0
GDF15	0.000716009	0.000975772	1.36279	0.0851012	1.57774	-0.593253	0.17616	0.993778	-0.7889	0.182664	-1.09666	0
COL9A3	0.000713819	0.00097825	1.37045	-0.257098	1.18937	-0.175533	-1.44498	0.284478	-0.0394612	0.976936	0.632283	0
CCNA1	0.000711445	0.000845285	1.18812	0.482146	1.34108	-0.214301	-1.43645	0.505655	-0.796632	0.375255	0.230734	0
SRPX	0.000710804	0.000823261	1.15821	1.19486	-1.28839	-0.00299772	-0.840404	0.259619	-0.585497	-0.0394508	0.816307	0
SFRP4	0.000708801	0.00101927	1.43802	0.746977	-0.670241	0.287207	-1.43888	0.64384	0.725935	0.920045	-0.0528143	0
GRIN1	0.000704194	0.00095301	1.35333	0.130745	2.02942	-0.641818	-0.550377	-0.0530201	-0.416079	-0.313585	-0.240248	0
CXCL9	0.000699734	0.00103909	1.48497	-1.07945	-1.03937	0.743562	-0.0689121	0.943836	1.06732	0.658258	0.24609	0
GJB2	0.000697625	0.000895002	1.28293	-0.587747	-0.584788	0.845591	-0.814823	0.0546309	-0.151294	-0.254169	1.48632	0
COL7A1	0.000693912	0.000761482	1.09737	0.128551	0.438966	-0.58785	-0.668349	-0.13207	-0.377249	-1.59108	1.62665	0
OGN	0.000693908	0.000904541	1.30355	0.810038	0.00119696	-0.15283	-1.46452	0.883404	-0.451141	1.19024	0.235958	0
IL6	0.000689079	0.000941744	1.36667	-0.56129	0.353274	0.435839	-1.18365	1.51139	-0.534296	0.439908	0.787092	0
FGF2	0.000687575	0.000725278	1.05484	-0.589755	1.23691	-0.203674	-0.938929	0.959245	-0.708649	-0.513734	1.09929	0
FLNC	0.00068741	0.000820697	1.1939	-1.15843	0.759443	0.177426	-0.851993	0.539743	-0.0705162	0.96681	0.986914	0
GRIA3	0.000687278	0.000745794	1.08514	-0.822359	1.11104	-0.0704745	0.0417781	-0.812382	-0.293472	-1.61028	1.21695	0
MS4A2	0.000684846	0.000802789	1.17222	0.0206069	-0.743692	-0.331769	-0.789017	1.39727	-0.237857	-0.499264	1.458	0
BAMBI	0.000684006	0.00102339	1.49617	0.886488	0.08656	-0.67125	0.691011	0.434969	-0.311549	0.149028	-1.3562	0
FZD8	0.000683131	0.000732098	1.07168	1.61032	-0.368271	-0.0516239	-0.818489	0.534017	-0.557951	-0.873643	-0.236261	0
PPARGC1A	0.000681692	0.000818293	1.20039	-0.778148	0.792688	-0.62673	1.33634	0.163323	-0.242995	-1.31911	-0.0914028	0
EREG	0.00068036	0.000960206	1.41132	0.207796	0.151776	-0.287846	-0.728616	0.96678	-0.925924	-1.27528	1.28683	0
CFD	0.000676082	0.00083222	1.23094	-0.0182383	-1.20184	-0.0599379	-0.617737	0.593618	-0.458474	1.08088	1.34808	0
WNT10A	0.000674183	0.000845419	1.25399	-0.477719	-0.43918	0.431561	-1.13994	0.439786	-0.0357643	1.11304	1.22053	0
TIMP4	0.000667673	0.000841236	1.25995	1.05073	0.997919	-0.631647	-0.841017	0.699172	-0.737122	-0.617659	-0.207672	0
SNAI2	0.000663881	0.000670304	1.00968	0.586899	-1.7035	-0.0410241	-0.298486	0.618626	-0.416936	-0.31252	1.14845	0
LEFTY2	0.000662939	0.000736156	1.11044	0.161751	1.61945	-0.401539	-1.02758	1.07576	-0.533328	-0.365832	-0.0391544	0
CDH3	0.000661462	0.000901835	1.3634	-1.26935	0.240511	0.660705	-0.612618	0.330845	0.463384	0.22605	0.896474	0
FGL2	0.000658984	0.000648108	0.983496	-0.183755	-1.96514	-0.243483	0.687415	0.712424	0.247408	0.763909	0.525465	0
CCL21	0.00065472	0.00110512	1.68793	-1.03675	-1.02749	0.0141017	0.621187	0.475489	0.774229	0.445614	0.528036	0
GZMA	0.000653556	0.00067542	1.03345	-0.262851	-1.79445	0.306927	0.255326	1.35274	0.148167	1.2753	0.055798	0
SPP1	0.000653254	0.00101314	1.55091	0.956259	1.069	-0.082389	-0.504162	-0.402826	-0.0895931	-0.305494	-1.02569	0
FOS	0.0006477	0.00108401	1.67363	0.0349176	1.08722	-0.120812	-1.34037	0.655598	0.0633055	-0.0887138	0.373391	0
CLDN1	0.000646346	0.000948446	1.4674	-0.692086	-0.765412	-0.503281	0.72305	-0.0111138	-0.486812	0.588561	1.16333	0
BCL11A	0.000646041	0.000951823	1.47332	-0.0852101	0.300501	0.198756	-1.33613	0.179838	-0.280653	0.34933	1.12106	0
ATP10B	0.00064404	0.000822801	1.27756	-0.148661	1.04258	-0.0479369	-0.8807	0.0406432	-0.727323	-0.962015	1.11709	0
MARCO	0.000643527	0.000908347	1.41151	-0.930391	-0.0835036	-0.737962	0.943794	0.845431	-0.0849309	1.34801	-0.0466484	0
WNT2	0.000642836	0.000785858	1.22248	-0.956358	-0.383785	1.001	-0.733971	0.965329	0.496882	-0.142459	0.7012	0
HLA.DPB1	0.000642205	0.000616565	0.960076	-0.129505	-2.04047	0.06045	0.448976	0.719833	0.418285	0.791576	0.402524	0
FOSL1	0.000641399	0.000669486	1.04379	-0.0114393	0.940866	-0.101429	-1.0934	0.831349	-0.937863	-0.734531	1.0103	0
FOXA1	0.000639875	0.00118745	1.85575	0.704463	-0.270032	-0.21469	0.825061	0.0171071	0.153642	-0.51533	-1.24858	0
SIX1	0.000639387	0.000884364	1.38314	0.350523	0.275499	-0.666792	0.968451	0.621678	-0.436106	0.263941	-1.23889	0
TTYH1	0.000638183	0.000874612	1.37047	-0.384025	1.51018	-0.176957	-0.916905	0.00791478	-0.116105	-0.466568	0.638787	0
BMP8A	0.000637289	0.000749742	1.17646	1.33801	-0.812392	0.197636	-0.907747	0.392659	-0.240917	-0.383989	0.0195559	0
GPR160	0.000632783	0.000711821	1.12491	0.944826	-0.332845	-0.423567	0.989837	-0.322611	-0.469851	-0.103624	-1.11171	0
GPC4	0.00063221	0.000647908	1.02483	0.906993	-0.0359929	-0.556937	0.390654	1.48377	-0.482958	-0.43463	-1.19691	0
CKB	0.000632071	0.000846895	1.33987	1.04676	0.607918	-0.59664	-0.578215	0.434372	-1.13253	-0.862651	0.234437	0
PDCD1	0.000630015	0.000820105	1.30172	-0.674366	0.441688	0.489744	-1.12278	0.556515	-0.208676	0.413272	0.974813	0
PTGS2	0.000630014	0.000794974	1.26184	0.414148	0.676224	-0.42969	-0.965909	1.7799	-0.564859	-0.60931	0.182674	0
CHI3L1	0.000628713	0.00106917	1.70057	-0.611177	1.54923	-0.229861	-0.697819	0.216509	0.0693044	0.432812	0.1441	0
F3	0.000627966	0.000697521	1.11076	-0.391334	0.932629	-0.255254	-0.472439	1.76675	-0.692636	-1.2814	0.55553	0
CACNA2D3	0.000625319	0.000826134	1.32114	0.220188	1.29383	-0.0319905	-1.13932	0.886459	-0.375022	-0.55591	0.0133016	0
RAC2	0.000623736	0.000602651	0.966197	1.06195	-1.43767	-0.211678	-0.332647	1.108	0.282289	0.628596	-0.421941	0
FOXP3	0.000622231	0.000590522	0.94904	-0.753125	-0.629371	0.273873	-0.937389	0.66452	0.85038	0.765174	1.12085	0
COMP	0.00061944	0.000972473	1.56992	0.893904	-1.53637	-0.0326213	0.0174878	-0.223076	0.369713	-0.431166	0.241731	0
AGR2	0.000619432	0.00146299	2.36183	0.727665	-0.166937	-0.0452465	0.629929	0.14878	-0.126422	-0.332125	-1.2543	0
RASGRF1	0.000618493	0.000810211	1.30998	-0.675098	1.52141	0.00637352	-0.626962	0.641956	-0.34757	-0.521441	0.365186	0
HLA.DRA	0.000617054	0.000584497	0.947239	-0.467374	-1.80263	0.200266	0.563768	0.9346	0.411852	0.755064	0.279217	0
CD44	0.000616078	0.000524875	0.851963	-0.727576	-1.08426	0.162041	-0.603336	1.20601	0.709465	0.321849	1.19649	0
CD27	0.000612969	0.000760654	1.24093	-0.0309413	-1.32665	0.663816	-0.626765	0.58513	0.787335	1.27433	0.0253916	0
GPX3	0.000611427	0.000671924	1.09894	-0.566893	-0.760232	-0.199096	0.847292	1.7484	-0.799283	-0.38628	0.36651	0
MLPH	0.000608253	0.00104914	1.72484	0.844517	-0.31438	-0.307215	0.724568	0.020286	-0.12665	-0.2332	-1.12434	0
DKK2	0.000607422	0.000648192	1.06712	0.178086	-0.13858	-0.727772	-0.717441	0.128723	-0.589103	0.347285	1.50918	0
ZIC2	0.000607073	0.000841776	1.38661	-0.172116	1.55507	-0.148049	-0.774178	0.857372	-0.255655	-0.417927	-0.146077	0
TNFAIP6	0.000606133	0.000642453	1.05992	0.408003	-0.428206	0.469662	-1.1973	0.989322	-0.583128	-0.511262	0.873423	0
BMP7	0.000605353	0.00095697	1.58085	0.216382	0.965456	0.186613	-1.24179	0.141334	-0.596178	0.136166	0.410809	0
HLA.DPA1	0.000604945	0.000593111	0.980438	-0.335348	-1.81764	0.296126	0.280714	0.760299	0.159388	0.633944	0.636207	0
DDR2	0.000604517	0.000534417	0.88404	0.654533	-0.370344	-0.140852	-1.46043	0.690693	-0.0127162	0.0555203	0.953917	0
MYC	0.000602295	0.000653655	1.08527	-0.491113	0.630655	0.177292	-1.3018	0.214925	0.18232	0.8416	0.841775	0
NR4A3	0.00060188	0.000772087	1.28279	-0.236015	0.984885	-0.0320755	-1.17745	1.20884	-0.22198	0.15935	0.349279	0
RORA	0.000601687	0.000585868	0.973709	-0.306608	-0.791172	-0.618846	0.698863	-0.0778253	-0.562016	-0.657473	1.39276	0
EDN1	0.000599102	0.000630998	1.05324	-0.29026	1.00958	-0.529207	-1.08606	0.829277	-0.162111	0.177838	0.860169	0
LIF	0.000598113	0.000671334	1.12242	-0.381951	1.08423	-0.351439	-0.997578	0.623591	-0.455438	0.360328	0.849326	0
COL11A1	0.00059769	0.000953544	1.59538	0.988845	-0.319945	0.305916	-1.14041	-0.124054	0.283661	-0.31615	0.0880551	0
BBOX1	0.000594986	0.000822507	1.3824	-0.44697	0.745706	-0.150271	0.675778	-0.149563	-1.1857	-1.32018	0.562907	0
CCL2	0.000591824	0.00069359	1.17195	-1.39387	0.229801	0.115466	0.234832	0.848019	-0.158754	0.428883	0.659519	0
TIGIT	0.000591573	0.000653913	1.10538	-0.453843	-0.758918	0.73321	-0.970666	0.801891	0.664878	0.996455	0.463586	0
ERBB4	0.000587541	0.00107462	1.82901	0.127526	0.355348	-0.576813	1.02234	-0.502117	-0.0481209	0.365479	-0.947576	0
TGFBR2	0.000587223	0.000551226	0.9387	0.209104	-1.76069	-0.304656	0.294889	0.711584	-0.260542	0.577603	0.754168	0
TGFB1	0.000586997	0.000481545	0.820354	1.35232	-0.773465	-0.426002	-0.819087	0.724431	-0.551671	-0.228886	0.405964	0
PALMD	0.000582271	0.00056421	0.968982	-0.336945	-0.690885	0.0724972	-0.187967	0.748428	-1.06975	-0.0821615	1.43842	0
ACVRL1	0.000582166	0.000478733	0.82233	-0.376913	-0.520846	-0.131984	-0.872074	1.27127	-0.0481613	-0.08538	1.45255	0
APOE	0.000580816	0.000534188	0.919721	-0.75626	0.20245	-0.669858	1.4922	-0.197197	0.0361553	0.0826029	-0.295602	0
POPDC3	0.000580715	0.000772521	1.33029	0.566634	1.11909	-0.308892	-1.04929	0.00573496	-0.220463	-0.629878	0.21841	0
HAPLN1	0.000577093	0.000678501	1.17572	0.809442	0.706098	-0.326718	-1.00386	0.849684	-0.239966	-0.955648	-0.0103564	0
FAP	0.000575095	0.00067137	1.16741	0.00433926	-1.48898	0.466356	-0.277967	-0.142496	0.20675	0.186681	0.974088	0
ASPN	0.000572895	0.000780997	1.36325	0.724803	-1.40809	-0.0685855	0.614541	-0.104526	-0.472111	-0.213095	0.0715988	0
GATA4	0.00057123	0.000784925	1.3741	0.0397802	0.0953267	-0.622071	1.29808	-0.163969	-0.45186	-0.0375328	-0.659634	0
KIT	0.00057118	0.000681302	1.1928	-0.474687	-0.778758	0.0365232	-0.266636	0.979437	-0.264527	-0.289367	1.28956	0
PTGER3	0.00057068	0.000725107	1.2706	-0.304346	0.118583	-0.208328	-1.08603	0.169908	0.405938	1.09605	0.933946	0
EDNRB	0.000569762	0.000576843	1.01243	-0.250753	0.264988	-0.920993	1.1442	0.746818	-0.979027	-0.618802	0.106032	0
HDC	0.000569508	0.000773552	1.35828	0.0304415	0.068971	-0.187702	-0.941223	0.934044	-0.474029	-0.313045	1.10209	0
MAF	0.000569355	0.000516723	0.907559	-0.200967	-1.08182	0.15469	-0.296821	-0.177871	-0.358764	0.179504	1.53714	0
HOXA9	0.00056888	0.000672111	1.18146	0.770206	0.502083	0.0394933	-1.23127	-0.138912	-0.322116	-0.550252	0.467455	0
TFF3	0.000568328	0.00139671	2.45758	0.527571	-0.205706	-0.261912	0.804481	0.37356	-0.195715	-0.54814	-0.965748	0
UBB	0.000566312	0.000372471	0.657713	0.551621	-1.34527	-0.091079	1.47248	0.0648757	-0.748254	-0.562517	-0.489842	0
RNASE2	0.000565773	0.0007121	1.25863	1.27956	0.194217	-0.406826	-0.320552	0.268455	-0.611463	-0.613553	-0.486695	0
CXCL10	0.000564069	0.000756014	1.34029	-1.10187	-0.311214	0.428534	0.563423	0.819669	0.616605	0.460014	-0.347514	0
TMPRSS4	0.000562057	0.000802452	1.42771	0.0520459	-0.0312221	0.238227	-0.794199	0.645917	-0.915612	-0.475886	1.06621	0
ARNT2	0.000558534	0.000684925	1.22629	0.193617	0.780906	-1.00837	0.739798	0.138672	-0.194834	0.288656	-0.844518	0
DNAJC12	0.00055851	0.000818823	1.46609	0.285603	0.103246	-0.25454	1.0419	-0.242919	-0.392877	0.100832	-1.0506	0
WNT5A	0.00055776	0.000586432	1.05141	-0.594224	0.691512	-0.177591	-0.2883	1.82615	-0.404497	-1.03674	0.431061	0
ANXA9	0.000557485	0.000851237	1.52692	0.114956	-0.316785	-0.849584	1.20338	-0.384229	0.064252	0.0642776	-0.351137	0
SELE	0.000557025	0.000783337	1.40629	-0.197357	0.221601	0.124581	-1.11011	0.249265	-0.224959	0.550148	0.994826	0
CD34	0.000556068	0.000540641	0.972257	0.0278431	-1.25594	-0.122122	-0.292329	0.73364	-0.402967	0.330378	1.21409	0
ID1	0.000554609	0.000541279	0.975964	0.834032	0.224622	-0.694587	-0.494198	0.518877	-1.2167	-0.622058	0.715801	0
ICAM1	0.000554122	0.000547609	0.988247	-1.07447	-0.0252608	0.17884	-0.268013	1.48409	-0.312148	0.682981	0.705272	0
SMAD3	0.000553304	0.00050564	0.913855	1.11202	-0.117786	-1.09442	0.296379	0.332918	-0.0480516	0.287694	-0.804514	0
PTGDS	0.000553237	0.000879427	1.5896	-0.220724	1.24978	-0.392784	-0.572091	0.415076	-0.598942	-0.376501	0.537953	0
VCAN	0.000552416	0.000592768	1.07305	0.385844	-1.5147	0.383953	-0.417718	0.440702	-0.194362	0.381785	0.677651	0
VEGFA	0.000552311	0.000506101	0.916334	-0.392672	1.50214	0.173127	-0.241045	0.902181	-0.619297	-1.27775	-0.205375	0
IL1R2	0.000551743	0.000747328	1.35449	0.496565	0.633029	-0.49192	-0.974443	0.34502	-0.324386	-0.63009	0.687907	0
IL12RB2	0.000550569	0.000650781	1.18201	-0.651419	0.338406	0.448318	-0.945901	0.468049	-0.212597	0.378968	0.926414	0
ISM1	0.000550444	0.000602896	1.09529	-0.634824	-0.679763	0.142099	-0.272541	0.764058	-0.418126	0.381817	1.24956	0
SHC4	0.000549983	0.000757425	1.37718	-0.129008	1.44477	-0.4612	-0.613303	-0.285712	0.065152	-0.519597	0.347897	0
FSTL1	0.000549242	0.000580753	1.05737	0.501532	-1.27845	0.144584	-0.414957	0.0455394	-0.437779	0.00793217	1.01608	0
ESR1	0.000548378	0.00113327	2.06659	0.77631	-0.325284	-0.736879	0.612129	0.0589665	-0.326769	0.339305	-0.6384	0
HNF1A	0.000547946	0.000754022	1.37609	-0.33221	0.345662	-0.174557	1.12809	-0.518132	-1.02824	-0.629219	0.0864601	0
BCL2L1	0.000547398	0.000404544	0.73903	1.38853	-0.539512	-0.521097	0.425554	0.10499	-0.445101	-0.0963641	-0.962913	0
CALML5	0.000547061	0.00135018	2.46806	-0.0273409	0.314666	0.0555843	-0.666195	-0.165917	-0.316661	-0.919195	1.06865	0
RUNX3	0.000545141	0.000537605	0.986176	0.0777713	-0.959723	0.111732	-0.872427	1.06965	-0.0594764	0.51563	0.928742	0
ADM	0.000544867	0.000577671	1.06021	-0.535104	0.542888	0.441788	-0.709894	1.13689	-0.239139	-1.22313	0.677356	0
MMP14	0.000544231	0.000579746	1.06526	0.232069	-1.46484	0.390707	-0.393778	0.561508	0.156001	-0.306412	0.780249	0
SLC44A4	0.0005439	0.000982971	1.80726	0.812888	-0.494524	-0.210712	0.607277	0.176455	-0.281768	-0.240369	-0.870355	0
GRIN2A	0.000543718	0.000656441	1.20732	0.277292	1.22725	0.0618677	-1.02699	-0.0224336	-0.564752	-0.0834344	0.133025	0
NRXN3	0.000543588	0.000671454	1.23523	0.571188	0.903811	-0.68964	0.338232	0.376731	-0.389933	-0.671293	-0.863939	0
RBL2	0.00054326	0.000387424	0.713147	0.786215	-1.24329	-0.627647	1.04077	0.164392	-0.410952	0.603639	-0.570376	0
SOCS3	0.000541625	0.000645409	1.19162	-0.358371	0.832775	0.0407282	-1.09914	0.886854	-0.138665	0.448768	0.45305	0
SPRY2	0.000541543	0.000485103	0.895778	-0.166239	1.05733	-0.70914	-0.507598	1.26697	-0.768831	-0.588072	0.640148	0
HDAC1	0.000539583	0.000352021	0.652395	0.411573	-1.32265	-0.138496	1.36001	0.579553	-0.710683	-0.0314665	-0.622866	0
EGFR	0.000539036	0.000702575	1.30339	-0.771451	0.245858	0.164339	-0.234762	0.663987	-0.705599	-0.356285	1.08374	0
SOX17	0.000538342	0.000725679	1.34799	0.647396	1.12204	-0.30137	-0.720153	0.156705	-0.598292	-0.451996	-0.161181	0
LIFR	0.000538207	0.000537268	0.998255	1.11473	-0.62724	-0.812528	0.348636	0.570206	-0.577097	-0.104683	-0.347877	0
MT1G	0.000537632	0.000531952	0.989435	-0.79074	0.82567	-0.214863	0.969124	0.485495	-0.759664	-0.618765	-0.157842	0
WNT6	0.000536184	0.000599362	1.11783	0.552428	1.3015	-0.17837	-0.778919	0.141246	-0.316449	-0.472204	-0.391552	0
IL2RA	0.000534452	0.000509315	0.952966	-0.533146	-0.186506	0.129699	-1.02844	1.11511	0.425428	0.822597	0.758897	0
FAM214A	0.000529691	0.000463273	0.87461	0.683982	-0.214989	-0.606697	1.03313	-0.531304	0.215192	-0.866343	-0.814621	0
PSMB9	0.00052628	0.00051092	0.970815	-0.355229	-1.30054	0.448194	-0.329314	1.09804	0.304291	0.876077	0.455407	0
PRLR	0.000523915	0.00068173	1.30122	0.202407	-0.257517	-0.217112	0.92577	-0.613969	0.567362	0.126229	-0.975797	0
NRXN1	0.000523484	0.000752683	1.43783	0.0394512	1.38655	-0.295916	-0.11908	-0.24997	-0.798574	-0.775659	0.0904156	0
LTB	0.000522895	0.000740462	1.41608	-0.297581	-0.863836	0.304211	-0.635313	0.320213	0.558888	1.13451	0.598349	0
IL10RA	0.0005218	0.000451684	0.865627	0.115696	-1.42271	-0.270547	-0.250473	0.742526	0.247288	1.44217	0.53022	0
DCN	0.00052111	0.000653313	1.2537	0.230642	-0.886539	0.0484513	-0.242866	0.123827	-0.734027	-0.244484	1.14629	0
GDF5	0.000520805	0.000611021	1.17322	0.083306	1.05945	-0.386791	-1.06115	0.533663	0.29678	-0.0833573	0.178703	0
ADCY9	0.000520198	0.000455763	0.876132	0.671288	-0.140598	-0.980911	0.90302	0.26641	-0.365912	0.231051	-0.799615	0
CD19	0.000520125	0.000676404	1.30046	0.400976	-0.329428	0.316554	-1.03799	0.554047	0.394611	1.18559	-0.25406	0
IL2RB	0.000519766	0.000558777	1.07505	-0.308359	-1.12129	0.20962	-0.483668	0.900975	0.543876	1.04173	0.521627	0
FZD9	0.000517709	0.000534618	1.03266	0.278546	0.861604	-0.152778	-1.09712	0.438386	-0.632746	-0.145905	0.556805	0
ELK3	0.000517291	0.000376467	0.727767	0.346307	-1.58933	-0.141889	-0.299963	0.41924	0.18309	-0.154524	1.10639	0
CXCL13	0.000516043	0.00082052	1.59002	-0.514458	0.199227	0.957133	-0.708425	0.286673	0.454356	0.7134	-0.277131	0
FGFR4	0.000514569	0.000788237	1.53184	-0.197214	-0.0226412	-0.245433	1.19265	0.158129	-0.554714	-0.198681	-0.5228	0
IL1RN	0.000513036	0.000651832	1.27054	-0.144501	0.151889	-0.776755	-0.268237	1.115	-0.256677	-0.702761	0.952821	0
PDGFRA	0.000512886	0.000515974	1.00602	0.0632352	-1.43135	-0.0744738	0.164404	0.480103	-0.342367	0.190215	0.893921	0
SFRP1	0.000512771	0.00087515	1.70671	-0.480508	-0.0411835	0.342698	-0.589625	-0.412115	-0.217122	0.715458	1.00041	0
IL7R	0.000511861	0.000612778	1.19716	-0.275792	-0.873716	-0.254054	-0.238463	1.29599	0.717493	1.17825	0.0920018	0
FGF18	0.000511127	0.000482147	0.943302	-0.00590379	0.468252	0.108038	-1.25627	1.17674	-0.132719	0.712619	0.216995	0
NPR1	0.000509733	0.000506756	0.994159	0.218534	-0.745057	-0.379684	-0.332426	0.834333	-0.854399	1.40652	0.6695	0
RORB	0.000507831	0.000651654	1.28321	0.909065	0.714738	-0.0730452	-0.692452	-0.0756539	-0.233611	-0.561248	-0.445539	0
LTBP1	0.000506779	0.000465249	0.918053	0.883033	0.115306	-0.562464	0.363598	0.491488	-1.1937	-1.14123	-0.132923	0
PTEN	0.00050666	0.000417993	0.824997	0.22272	-1.18691	-0.575503	0.986783	-0.261851	-0.578543	0.654175	0.335212	0
PDCD1LG2	0.000506513	0.000454837	0.897977	-0.423342	-1.29629	0.202425	-0.0654287	0.762277	-0.0751416	0.780643	0.86735	0
NUMBL	0.000505905	0.000356822	0.705315	0.0862902	1.25491	-0.361687	-1.22453	0.706505	-0.461557	0.368864	0.380196	0
CEACAM6	0.000504692	0.00121636	2.4101	0.713982	-0.0192355	-0.36019	0.396074	0.562347	-0.428569	-0.603421	-0.722917	0
GTF2H2	0.000502903	0.000477697	0.949878	0.74348	-0.987336	-0.163145	0.8545	-0.537317	-0.368038	0.0764789	-0.452514	0
NAT1	0.000502124	0.000835154	1.66324	0.899706	-0.702892	-0.490659	0.400352	0.113251	-0.0969039	-0.0494679	-0.476874	0
RNF103	0.000497853	0.000369846	0.742881	0.827699	0.597732	-0.504868	0.617675	-0.459641	-0.324268	-0.42197	-1.15282	0
SNAI1	0.000497669	0.000479744	0.963981	0.652686	-0.142024	0.043002	-1.01466	0.519949	-0.648447	-0.379153	0.724953	0
MET	0.000496335	0.000595953	1.20071	-0.945176	0.369654	-0.0519544	0.565848	0.454667	-0.81635	0.0694194	0.492449	0
TLE3	0.000496137	0.000388403	0.782854	0.636631	-1.23422	-0.645312	0.862628	0.260598	0.169256	0.0689388	-0.375383	0
VIM	0.000495	0.000435399	0.879593	0.229887	-0.691967	-0.090732	-0.905765	0.550067	0.046309	-0.0579628	1.12797	0
IL22RA2	0.000494562	0.000592524	1.19808	0.138349	0.977536	0.281608	-0.934238	0.0809123	-0.278932	-0.866873	0.27764	0
ABCA8	0.000494293	0.000645094	1.30508	-0.0271973	-0.223389	-0.500832	0.459784	0.466861	-1.36612	0.298936	0.639911	0
COL4A6	0.000493961	0.000600282	1.21524	-0.0807117	0.289636	0.047379	-1.12864	0.567889	0.593545	-0.314403	0.583903	0
SLPI	0.000493668	0.000891933	1.80674	-0.177969	0.0491272	0.310371	-0.650438	0.843613	-0.900201	0.285595	0.670459	0
FHL1	0.000492434	0.00057789	1.17354	0.603107	-0.0338188	-0.383137	-0.841336	1.18091	-0.489149	-0.0598542	0.375333	0
KLRK1	0.000491831	0.000564278	1.1473	-0.00705209	-1.2141	0.0527074	-0.286205	0.64659	0.480523	1.28415	0.221039	0
GGH	0.000491555	0.000534124	1.0866	-0.661195	0.0778051	0.308636	0.840045	-0.376227	-0.765198	-0.930573	0.477833	0
ADD1	0.000491235	0.00036262	0.738181	0.641291	-0.98181	-0.669487	1.07722	0.136218	-0.366169	0.0792462	-0.434769	0
PLA2G4F	0.000490967	0.000597559	1.21711	0.181113	0.0225575	-0.434343	-0.482497	0.0631365	-0.412822	-0.761771	1.18787	0
TNKS2	0.000489122	0.000328403	0.671414	0.677905	-1.07685	-0.748673	1.02077	0.184816	-0.0328666	0.404143	-0.607056	0
NOTCH1	0.000488987	0.00034907	0.713862	0.168376	0.604463	-0.485295	-1.15049	0.673921	-0.531017	0.168159	0.970491	0
LRP2	0.000487899	0.00100819	2.06638	-0.393034	0.795335	-0.46819	0.582358	0.499018	-0.103076	0.0786887	-0.602976	0
CXCL12	0.000485213	0.000610307	1.25781	0.580651	-1.11888	-0.110972	-0.0792879	-0.672155	0.0346822	0.0139856	0.683243	0
CEACAM5	0.00048505	0.00104553	2.15552	0.788803	0.0330953	0.11359	0.0628482	0.247364	-0.811755	-1.03596	-0.377855	0
GADD45B	0.000484155	0.000466312	0.963146	0.14279	1.09901	-0.124659	-1.03428	0.490169	-0.241986	-0.385023	0.263432	0
LEF1	0.000484058	0.000491661	1.01571	0.80213	-1.02204	-0.421	0.105158	0.633794	0.244689	0.591319	-0.506212	0
SPDEF	0.000482519	0.000651114	1.34941	0.553351	0.087234	-0.152368	0.594814	-0.123636	0.107038	-0.593091	-1.04119	0
EFNA3	0.000482262	0.000524809	1.08822	-0.101205	0.359639	0.160031	-0.878721	-0.16608	0.0723958	-0.824964	0.997469	0
ECM2	0.000482095	0.000522865	1.08457	0.959733	-0.707637	-0.464496	-0.194899	0.126964	-0.490877	-0.564418	0.512077	0
MIA	0.000482083	0.00076385	1.58448	-0.182966	0.396328	0.130353	-0.941161	0.228667	-0.214143	0.116245	0.805996	0
NTRK2	0.000481929	0.000678992	1.40891	0.573379	0.622473	-0.405839	-0.858778	-0.226506	-0.154639	-0.36633	0.456169	0
TMPRSS2	0.00048127	0.000611848	1.27132	0.024251	0.382689	-0.403305	0.58596	1.11427	-0.469743	-1.25508	-0.385158	0
GABRP	0.000480986	0.000916038	1.9045	-0.523517	0.390384	0.548983	-0.508663	0.249092	-0.572815	-0.257638	0.70373	0
CD1E	0.000480728	0.000538483	1.12014	0.228208	-0.572563	-0.58863	-0.476333	0.353335	-0.139266	0.162266	1.11394	0
CACNA1H	0.000480504	0.000739576	1.53917	0.120499	-0.0504754	-0.699374	0.89924	0.410402	0.00758247	0.0206684	-0.673724	0
CACNA1D	0.000478008	0.000673509	1.40899	0.0261929	0.389107	-0.531142	0.770806	0.574736	0.0231826	-0.533506	-0.804	0.0571567
LEP	0.000477424	0.000581259	1.21749	0.135534	0.0799247	0.567629	-1.11063	-0.117755	-0.211032	0.300422	0.569839	0.0571567
PLD1	0.000476993	0.000421702	0.884084	0.40011	-0.596536	-0.44349	-0.264902	0.296042	-0.630682	-0.655495	1.18535	0.0571567
PRKCA	0.000476706	0.000474517	0.99541	-0.0835692	1.1293	-0.785702	-0.434462	0.417196	-0.627024	0.541508	0.345606	0.0571567
RAD52	0.00047655	0.000379209	0.795737	1.00786	-0.168145	-0.645723	-0.0290709	0.102654	0.218568	0.877727	-0.951444	0.0571567
APOD	0.000476399	0.000978252	2.05343	-0.143233	0.591532	0.453702	-0.67771	-0.25511	-0.518755	-0.471944	0.633076	0.0571567
BCAS1	0.000476066	0.000877103	1.8424	0.889781	-0.0966062	-0.46557	0.305626	-0.0305499	-0.140465	-0.524762	-0.610412	0.0571567
FZD10	0.000475615	0.000553044	1.1628	0.47283	0.599998	-0.71117	-0.661898	0.136564	-0.378897	-0.484465	0.661584	0.0571567
TBC1D9	0.000471901	0.000647246	1.37157	0.516204	-0.197019	-0.496428	0.604655	0.330566	-0.0265547	0.299379	-0.923896	0.0571567
HLA.DOB	0.000471462	0.000555288	1.1778	-0.0284514	-0.633354	0.477301	-0.887924	0.688998	0.249494	0.902609	0.32373	0.0571567
TUBA4A	0.000471189	0.000517541	1.09837	-0.205247	0.401105	-0.0217003	-0.540621	-0.0899624	-0.165288	-1.10074	1.08202	0.0571567
PROM1	0.00047117	0.000920608	1.95387	-0.953153	0.333738	0.0372272	0.276167	0.540783	-0.323249	0.0086645	0.465782	0.0571567
HEG1	0.000470473	0.000446673	0.949412	0.320287	-1.39111	-0.28042	0.29754	0.664569	-0.244818	0.742511	0.247267	0.0571567
LAD1	0.000470373	0.000612941	1.30309	-0.650958	0.280219	0.190152	-0.0787637	-0.286336	-0.236498	-0.785482	1.02	0.0571567
BNIP3	0.000469946	0.000432888	0.921144	0.144277	1.22689	-0.273971	0.318202	0.178568	-0.856516	-0.527825	-0.657016	0.0571567
TCF4	0.000469841	0.000402906	0.857538	-0.0760294	-0.414221	-0.276778	-0.704759	0.693982	-0.0775405	-0.155797	1.25193	0.0571567
CD8A	0.000468243	0.00050909	1.08723	-0.479505	-0.535842	0.149142	-0.329768	0.995086	0.785487	1.32845	-0.160998	0.0571567
CCL5	0.000468054	0.000547126	1.16894	-0.326948	-0.861868	0.254283	-0.292476	0.975227	0.448873	1.2866	0.0127485	0.0571567
VEGFD	0.000467677	0.000508618	1.08754	-0.0247759	0.827607	-0.183756	-0.319527	1.53704	-0.629567	-0.349646	-0.307165	0.0571567
EYA2	0.000467478	0.000539118	1.15325	0.978786	0.355173	-0.083992	-0.663935	-0.103174	-0.692722	-0.215493	-0.100908	0.0571567
TFF1	0.000467441	0.00108619	2.32369	0.748866	-0.0263868	-0.295326	0.310755	0.22972	-0.601487	-0.0223957	-0.686182	0.0571567
BMP6	0.000467439	0.000460622	0.985415	0.208951	-0.403847	-0.165423	-0.823036	1.47087	-0.0533091	-0.159102	0.579742	0.0571567
GZMB	0.000467405	0.000577946	1.2365	0.399787	0.594335	0.296311	-1.07265	0.229195	-0.37308	-0.163358	0.15007	0.0571567
ANGPT1	0.000466535	0.000496081	1.06333	0.542112	0.246852	-0.572305	-0.647172	1.34588	-0.412625	-0.389266	0.174674	0.0571567
HLA.DMB	0.000465964	0.000383352	0.822707	-0.382794	-1.40607	0.116579	0.149804	0.541493	0.384021	0.886136	0.532861	0.0571567
TGFB3	0.00046504	0.000443243	0.953128	0.296696	0.191851	0.0638248	-1.07377	-0.0660935	-0.305708	-0.172853	0.902941	0.0571567
FSTL3	0.000464935	0.000473216	1.01781	-0.691375	0.273819	-0.202105	0.730941	0.694858	-1.01864	-0.154363	0.315769	0.0571567
MAPK10	0.000463375	0.000547316	1.18115	-0.31846	1.32259	-0.344721	-0.0212937	0.476052	-0.491277	-0.456941	-0.121367	0.0571567
SLC39A6	0.000462765	0.000683832	1.47771	0.764617	-0.15515	-0.430512	0.333443	-0.214676	0.187321	0.1783	-0.84924	0.0571567
CHRNA5	0.000462609	0.000579819	1.25337	-0.0522176	0.851058	0.574438	-0.871106	-0.422492	-0.104681	-0.384408	0.217897	0.0571567
CCNE1	0.000462358	0.000473102	1.02324	-0.103232	0.300202	1.06648	-0.944698	-0.0789566	-0.144844	-0.247407	0.191979	0.0571567
OCLN	0.000461952	0.000489461	1.05955	0.663279	-0.475827	-0.402893	0.814473	-0.772233	-0.476652	0.0759698	-0.347702	0.0571567
AREG	0.000461871	0.000656712	1.42185	0.609385	0.352722	-0.200828	-0.413887	1.04371	-0.483684	-1.00937	-0.17465	0.0571567
RARRES3	0.000461652	0.000533187	1.15495	-0.51228	-0.3885	-0.208093	0.765918	0.719244	0.615815	0.439475	-0.589706	0.0571567
GATA3	0.000461452	0.000777723	1.68538	0.31995	-0.305363	-0.279777	0.863438	-0.217338	0.142765	-0.305166	-0.716053	0.0571567
HLA.DRB1	0.000460348	0.000465612	1.01143	0.0521677	-1.37486	0.0604738	0.150707	0.916174	0.560974	0.286111	-0.00836679	0.0571567
NFKBIZ	0.000460123	0.000515463	1.12027	0.96867	-0.698527	-0.176756	-0.452925	0.260269	-0.48377	-0.0985822	0.288998	0.0571567
SHE	0.000460054	0.000432114	0.939268	-0.223073	-0.815011	-0.517994	0.00265579	1.0345	-0.163507	0.143101	0.970069	0.0571567
CXorf36	0.000459157	0.000429951	0.936394	0.038536	0.217321	-0.321071	-0.890945	0.803149	-0.365775	-0.0874913	0.944791	0.0571567
IDO1	0.000458797	0.000666063	1.45176	-0.574579	-0.119178	0.331365	-0.565891	1.07818	0.749427	0.365814	0.0535301	0.0571567
IL3RA	0.00045834	0.000415337	0.906176	0.143824	-0.565458	0.0349762	-0.88181	1.02192	-0.21849	0.285217	0.808638	0.0571567
PIM1	0.000458231	0.000478068	1.04329	0.251251	0.286826	-0.0612037	-1.14513	0.592553	-0.16634	0.206608	0.553973	0.0571567
APH1B	0.00045819	0.000408431	0.891401	0.419414	-1.08788	-0.409638	0.92929	-0.118145	0.00778635	0.0732234	-0.258313	0.0571567
IGF1	0.000457692	0.00064458	1.40833	0.64651	-0.534198	-0.360178	-0.155288	0.373314	-0.132728	1.33091	-0.418455	0.0571567
FGFR2	0.000456906	0.000602468	1.31858	0.546666	-0.00375348	-0.962123	0.212118	-0.418534	-0.689527	0.433585	0.408728	0.0571567
PSAT1	0.000456892	0.000619206	1.35526	-0.752185	0.683607	0.0826255	0.323828	0.108154	-0.837061	-0.222959	0.431757	0.0571567
MMP7	0.000456638	0.000801963	1.75623	-0.735118	0.210728	0.249159	-0.166628	0.459905	-0.156404	-0.613357	0.778665	0.0571567
CCL4	0.000456368	0.000499186	1.09382	-0.373196	1.09317	-0.260513	-0.433557	1.12399	-0.206206	0.0839	-0.143554	0.0571567
NUDT1	0.000454727	0.000294912	0.648546	1.26383	-0.821562	0.191283	-0.60084	0.256933	-0.417936	-0.78511	0.0933705	0.0571567
IKZF3	0.000454288	0.000536186	1.18028	-0.335045	-0.629305	0.410083	-0.597686	0.722887	0.587626	1.10879	0.129267	0.0571567
HMGA1	0.000452879	0.00039875	0.88048	-0.230313	0.821311	0.277588	-1.05542	-0.440723	0.295842	0.0938451	0.515496	0.0571567
LRRC32	0.000452695	0.000432499	0.955389	-0.363682	-0.299115	-0.429041	0.855671	0.273116	-0.643157	-0.817064	0.66774	0.0571567
BCL6B	0.000451706	0.000374646	0.829403	-0.202314	-0.889256	-0.332352	-0.00848142	1.33159	-0.21112	-0.259799	0.898716	0.0571567
DUSP4	0.000451698	0.000666564	1.47569	0.502284	-0.0234431	-0.450188	0.537697	0.338938	0.217588	-0.845281	-0.739985	0.0571567
FUT3	0.000451484	0.000693913	1.53696	-0.0737058	0.691281	0.580543	-0.695903	0.331205	-0.328903	-0.886373	0.157265	0.0571567
TSPAN1	0.000451236	0.000802051	1.77745	0.543641	-0.0664529	-0.249912	0.550415	0.242269	-0.422897	-0.00945285	-0.833165	0.0571567
JAK3	0.0004508	0.000455629	1.01071	0.055516	-0.449541	0.128824	-0.950005	0.66918	0.193003	1.1752	0.394503	0.0571567
BCL2	0.000450649	0.00051812	1.14972	0.882978	-0.710505	-0.616937	0.247351	0.0441729	-0.0458052	0.389156	-0.330628	0.0571567
EIF2AK3	0.000448847	0.000299729	0.667775	0.757581	-0.876024	-0.172123	0.912798	0.0805815	-0.48501	0.0242123	-0.802666	0.0571567
RASGRP1	0.000447785	0.000529874	1.18332	-0.256034	0.243427	-0.255347	-0.870731	0.307817	0.303673	0.943931	0.633188	0.0571567
GADD45G	0.000447212	0.000526333	1.17692	0.38194	0.772725	-0.171412	-0.777853	0.791809	-0.486281	-0.455478	0.0392982	0.0571567
FANCF	0.000446992	0.000318115	0.711679	0.541861	-1.04253	-0.0372457	0.770701	-0.674945	-0.0600608	0.916431	-0.619818	0.0571567
CDH5	0.000446666	0.000411855	0.922066	0.554376	-0.879627	-0.618121	0.134675	0.718429	-0.512082	-0.440298	0.606725	0.0571567
MAML2	0.000445918	0.00037366	0.837958	-0.150221	0.127599	-0.53583	-0.896536	0.775795	0.216439	0.541392	0.872942	0.0571567
PAX5	0.000444922	0.000584689	1.31414	0.255282	0.736827	-0.119312	-1.00062	0.0766057	0.0587568	0.453939	0.0779281	0.195492
LAMB3	0.00044457	0.000584658	1.31511	-0.20061	-0.574881	0.0781658	-0.419923	1.07097	-0.323857	0.0570121	0.798094	0.195492
PDE9A	0.000444133	0.000430332	0.968926	-0.163967	0.871245	-0.197148	-0.910134	0.755215	-0.258918	0.293236	0.380105	0.195492
ST6GALNAC2	0.0004438	0.000621997	1.40153	0.79569	0.272441	-0.493671	0.28802	-0.0738788	-0.35934	-0.683631	-0.54726	0.195492
CCR2	0.000442498	0.000475933	1.07556	-0.0925765	-1.31862	0.170055	0.153613	0.485542	0.173522	0.841042	0.232186	0.195492
HLA.B	0.000442221	0.000415596	0.939794	-0.307987	-0.833266	0.317426	-0.525369	1.15592	0.174774	0.283135	0.623389	0.195492
JAG2	0.000441092	0.000459702	1.04219	0.385184	0.550324	-0.358881	-1.00238	0.166238	-0.0429694	-0.116063	0.522399	0.195492
CDH1	0.000440893	0.000555217	1.2593	0.104682	-0.517693	-0.368236	1.04692	-0.382148	-0.138039	0.041774	-0.301991	0.195492
ID2	0.000440042	0.000375219	0.85269	0.50734	0.944678	-0.684309	0.337932	-0.45749	-0.641907	-0.8915	-0.22433	0.195492
HAS1	0.000439851	0.000409363	0.930687	0.482154	0.289205	-0.266024	-1.00025	0.722396	-0.344467	0.846141	0.110448	0.195492
SLC2A1	0.000439549	0.000435912	0.991724	-0.902613	0.777573	0.352849	-0.289639	0.467206	-0.298364	-0.046796	0.430855	0.195492
NOTCH3	0.00043951	0.000333401	0.758574	0.807893	-0.449556	-0.0394608	-0.879509	-0.175368	-0.508394	0.173212	0.73617	0.195492
DLL4	0.000439493	0.000382695	0.870765	-0.214808	0.193193	0.0463884	-0.644498	1.17155	-0.521179	-0.733735	0.831955	0.195492
FAM198B	0.000438888	0.000484737	1.10447	0.851063	-0.947853	-0.38249	0.182838	-0.112128	0.248776	0.0858419	-0.228887	0.195492
WT1	0.000438053	0.000569072	1.2991	-0.514568	0.310995	0.001527	-0.397663	0.0505047	0.156462	1.72539	0.0427482	0.195492
INHBA	0.000436889	0.000435238	0.99622	0.52709	-0.896415	0.0705263	-0.187923	0.772269	0.0605654	-1.23421	0.329821	0.195492
CLDN4	0.000436865	0.000482478	1.10441	-0.431388	0.992795	0.416451	-0.372287	-0.71845	-0.374313	0.722656	0.0192795	0.195492
CYBB	0.000436352	0.0004011	0.919211	0.18921	-1.09912	-0.158916	-0.382953	0.578984	0.132149	1.14274	0.479218	0.195492
IL1B	0.000436182	0.000558868	1.28127	0.0265355	0.543801	-0.161103	-0.740583	1.12791	-0.42091	-0.267082	0.33858	0.195492
IL20RA	0.000434104	0.000555654	1.28	0.170975	0.758253	0.241727	-0.836801	0.376665	-0.100518	-0.836413	0.0963806	0.195492
HDAC10	0.000433522	0.000318782	0.735332	0.956631	-0.227648	-0.926917	0.359707	-0.0974322	0.054574	0.396235	-0.659833	0.195492
CCR5	0.000433228	0.000403217	0.930726	-0.644547	-0.736386	-0.107914	0.350822	0.861499	0.3108	1.23467	0.0456945	0.195492
CD36	0.000431627	0.000623533	1.44461	0.826523	-0.772715	0.0622553	-0.36659	0.317039	0.0893956	-0.399851	-0.0437663	0.195492
JCAD	0.000431076	0.000402844	0.934508	0.299506	-0.748388	0.0204694	-0.558229	0.923414	-0.247894	-0.484222	0.772722	0.195492
PLA1A	0.000429605	0.000452107	1.05238	-0.481074	0.190374	-0.418131	0.781748	1.06285	-0.446608	-0.372738	-0.151563	0.195492
SKP1	0.000428877	0.000303936	0.708678	0.338598	-0.85421	-0.364758	1.12734	-0.13106	0.00037459	-0.0353875	-0.562513	0.195492
FAM124B	0.000428305	0.000412815	0.963835	0.678741	-0.808269	-0.473348	-0.129813	0.686633	-0.589163	-0.0311505	0.474646	0.195492
PLA2G4A	0.000428032	0.000428856	1.00193	0.0824983	0.569148	-0.170675	-0.768858	0.814102	-0.692677	-0.219327	0.574357	0.195492
ATM	0.000426333	0.000309262	0.725401	0.0555564	-1.33838	-0.435813	0.494598	0.497884	0.291278	1.06202	0.0752902	0.195492
LFNG	0.000425974	0.000497795	1.1686	0.907582	-0.532126	-0.140207	0.0723136	0.432546	-0.645443	-0.425553	-0.249934	0.195492
CKMT1A	0.000425753	0.000540832	1.2703	-0.180042	0.328047	0.604015	-0.345631	-0.756206	-0.227011	-0.977282	0.625791	0.195492
ID4	0.000425403	0.000509808	1.19841	0.13732	0.0963814	-0.336364	-0.606161	0.557283	-0.731059	0.340613	0.790605	0.195492
HLA.DMA	0.000425209	0.000347223	0.816593	-0.320633	-1.29984	0.128347	0.221105	0.729515	0.283289	0.846572	0.273733	0.195492
XRCC3	0.000425139	0.00031587	0.74298	0.882713	0.46153	0.150264	-0.93693	0.0329634	-0.645309	-0.433501	0.0135363	0.195492
CCND2	0.000425061	0.000415677	0.977922	-0.395693	-0.902533	0.470647	-0.372275	0.518344	0.169184	0.644116	0.630458	0.195492
FGF9	0.000424819	0.000519039	1.22179	0.296727	0.890547	0.0899991	-0.80454	-0.00564062	-0.519808	-0.00458994	0.0488682	0.195492
EGLN3	0.000424672	0.000516685	1.21667	-0.705886	0.0811256	0.127026	0.633583	0.110237	-0.312492	-0.943412	0.439207	0.195492
CLDN3	0.000423602	0.000497962	1.17554	0.345524	0.775609	-0.437214	0.139502	-0.1954	-0.23649	0.613188	-0.807976	0.195492
TWIST2	0.000422271	0.000481239	1.13964	0.620921	0.401019	-0.30743	-0.652041	0.312044	-0.658337	-0.514925	0.377251	0.195492
NFATC1	0.000421828	0.000396781	0.940622	0.267444	-0.257636	-0.453653	-0.884446	0.710803	0.429403	0.728191	0.438845	0.195492
SDHA	0.000421593	0.00026544	0.629613	0.691949	-0.458484	-0.517824	1.02703	-0.163452	-0.796219	0.0652376	-0.607046	0.195492
CDC14A	0.000421398	0.000412345	0.978517	0.184499	-1.13533	-0.155341	0.135397	0.960269	-0.409454	0.585455	0.29308	0.195492
FST	0.000421073	0.000534014	1.26822	0.386354	-0.780076	-0.112894	0.391664	0.0932239	-0.646934	-0.804555	0.482803	0.195492
THBS2	0.000420436	0.000522917	1.24375	0.0154959	-1.1959	0.227158	0.304772	-0.210769	0.173893	-0.185548	0.474862	0.195492
JUN	0.000419828	0.000427728	1.01882	-0.32581	0.809202	-0.107638	-0.775337	0.938951	0.0589326	-0.0209788	0.239493	0.195492
EGF	0.000419525	0.000550584	1.3124	0.0314658	0.611023	-0.670967	0.00641676	-0.137367	1.03849	-0.464817	-0.328074	0.195492
BNC2	0.000416667	0.000415142	0.996338	-0.161399	-0.61839	-0.127134	-0.506094	0.823184	-0.0703252	0.464526	0.874264	0.195492
KCNB1	0.000415845	0.000506747	1.21859	0.394123	0.806036	0.266887	-0.608536	-0.308803	-0.589915	-0.605193	0.0260097	0.195492
TSPAN7	0.000415824	0.000515099	1.23874	0.0714874	0.805019	-0.585015	-0.514595	0.836794	-0.378799	0.131215	0.155085	0.195492
BLVRA	0.000414396	0.000328636	0.793049	0.98159	-0.36194	-0.0755835	0.0278657	0.629647	-0.655174	-0.147765	-0.669093	0.195492
AGTR1	0.000414073	0.00062903	1.51913	-0.172777	-0.292693	-0.260937	0.774455	-0.393042	-0.199316	-0.885882	0.435605	0.195492
CLEC14A	0.000413785	0.000368776	0.891227	-0.0317139	-0.296978	-0.419645	-0.151032	0.946356	-0.819049	-0.122728	0.930614	0.448003
CXADR	0.00041368	0.000519293	1.2553	-0.651808	-0.2133	-0.401087	0.513197	0.0944937	-0.144268	0.121781	0.731008	0.448003
PTCH1	0.000412931	0.000419453	1.01579	0.422359	0.686013	-0.648731	-0.540697	0.814128	-0.48329	0.140869	-0.00973676	0.448003
HEMK1	0.00041288	0.000302261	0.73208	0.985549	-0.771082	-0.536536	0.31491	0.377864	-0.0642416	-0.165165	-0.481447	0.448003
SIDT1	0.000412676	0.000627773	1.52123	0.733288	-0.305273	-0.137396	0.356532	-0.403263	0.0778923	-0.336027	-0.636833	0.448003
KDR	0.000412562	0.000357369	0.866217	0.4116	-0.912821	-0.247961	0.418564	0.356631	-1.01092	0.14682	0.397482	0.448003
FGF12	0.000412485	0.000461678	1.11926	0.282762	1.14979	-0.088159	-0.225202	-0.333219	-0.543901	-0.27994	-0.369316	0.448003
LAMA3	0.000412237	0.000518416	1.25757	-0.190008	-0.633898	-0.0410132	-0.381695	1.2348	0.0849181	0.161772	0.543228	0.448003
GLI3	0.000411299	0.000430114	1.04574	0.235136	-0.853011	-0.329879	0.716086	0.420844	-0.0237046	-0.868308	0.0625424	0.448003
CDCA7L	0.000411233	0.00043066	1.04724	-0.505956	-0.0994146	0.166653	-0.520998	0.447328	0.252431	-0.431473	0.922811	0.448003
PLA2G2A	0.000410524	0.00072342	1.76218	-0.111462	-0.627869	-0.102365	-0.111184	0.468533	-0.475968	1.07843	0.53263	0.448003
E2F1	0.000410423	0.000405702	0.988498	0.0154767	0.910641	0.53417	-0.701711	0.160685	-0.0387775	-0.744177	-0.228301	0.448003
IL11RA	0.000410306	0.00038518	0.938764	0.189488	-0.396206	-0.537452	-0.42983	0.356765	-0.415694	0.458116	0.971683	0.448003
GHR	0.000410277	0.000464589	1.13238	0.417108	-0.337992	-0.411292	0.836363	0.0519203	-0.444745	-0.665363	-0.295741	0.448003
NGFR	0.000410095	0.000535163	1.30497	0.0587215	0.252716	-0.623505	0.479021	-0.561085	-0.86781	0.665634	0.263567	0.448003
HLA.E	0.000409956	0.000318977	0.778076	0.108691	-1.18047	-0.263921	-0.0404865	1.21073	-0.0547803	0.440949	0.443671	0.448003
S1PR1	0.000408723	0.000407854	0.997874	0.0849997	0.652432	-0.399857	-0.774776	0.689205	-0.42049	0.112946	0.484973	0.448003
TEK	0.000407578	0.000374697	0.919326	0.416587	-0.10954	-0.877709	0.547054	0.803491	-0.671097	-0.242781	-0.10163	0.448003
EIF4EBP1	0.000406946	0.000379778	0.93324	-0.259442	0.395054	0.182548	0.632313	-0.335984	0.553344	-0.419775	-0.902352	0.448003
CDKN2A	0.000406912	0.00047364	1.16399	0.593987	-0.45216	0.38588	-0.524995	0.448237	-0.595364	-0.616229	0.286591	0.448003
LAMC2	0.000406504	0.000588225	1.44703	-0.289363	-0.378196	0.414476	-0.637076	0.60366	0.363699	-0.146018	0.560811	0.448003
SP1	0.000405717	0.000240632	0.593104	1.03727	-1.16418	-0.448513	0.314794	0.186799	-0.396746	0.50298	-0.266066	0.448003
ZEB2	0.000405036	0.00035066	0.86575	0.449196	-0.494156	-0.674913	-0.191984	0.67484	-0.668593	0.142595	0.726964	0.448003
FLI1	0.000404884	0.000330417	0.816078	0.516905	-1.22604	-0.264165	-0.0567447	0.578526	-0.18552	0.331104	0.414417	0.448003
EFNA5	0.000404376	0.000437605	1.08217	-0.0470715	0.541013	0.189693	-0.280226	0.203223	-1.11188	-0.656279	0.569344	0.448003
THBS1	0.00040414	0.000361293	0.893979	0.607846	-0.995393	-0.119412	0.374746	0.351937	0.354213	-0.690465	-0.330182	0.448003
LINC02381	0.00040373	0.000411887	1.02021	0.723788	-0.769955	-0.366771	-0.270255	0.245877	-0.421916	0.498103	0.352113	0.448003
NEIL1	0.000403365	0.000363121	0.900229	0.735536	-0.335039	-0.813955	0.461904	-0.346124	0.023873	-0.732708	0.0225961	0.448003
PDGFRB	0.000403011	0.000403434	1.00105	0.165786	-0.185966	-0.103533	-0.395707	0.188145	-0.479506	-0.850576	1.0023	0.448003
CDK6	0.0004026	0.000383581	0.95276	0.159095	-0.391091	0.00159105	-0.51175	0.921027	-0.745505	-0.0725223	0.756603	0.448003
TNF	0.000402416	0.00034663	0.861373	-0.769051	0.658847	-0.0861226	-0.403081	0.470869	-0.229998	0.656621	0.582879	0.448003
AXIN1	0.000402343	0.000289578	0.719729	0.67295	0.844867	-0.354892	-0.333609	-0.15034	0.385538	-0.239093	-0.87294	0.448003
AR	0.00040178	0.000603296	1.50156	0.649423	-0.389676	-0.397309	0.409949	-0.231098	0.282077	-0.217105	-0.538544	0.448003
TAP1	0.000400527	0.000343344	0.857231	-0.444905	-1.04477	0.37457	0.272248	0.989878	0.171621	0.453645	0.0334749	0.448003
BRCA1	0.000400417	0.000343587	0.858072	0.703903	-0.9194	-0.0154824	0.295425	0.486551	0.135183	-0.32989	-0.573774	0.448003
RB1	0.000399912	0.000281958	0.705051	0.379482	-0.975943	-0.729534	0.614497	0.482811	-0.530762	0.535357	0.21282	0.448003
CA12	0.000399175	0.000668097	1.67369	0.151901	-0.401733	-0.910996	0.510107	0.134604	0.250649	0.193924	0.110117	0.448003
MLLT3	0.000399168	0.000359537	0.900716	0.800501	-0.0483029	-0.638483	-0.35193	0.902442	0.0497481	0.0106236	-0.38531	0.448003
SCUBE2	0.000398837	0.000767236	1.92368	0.742715	-0.34264	-0.452591	0.128571	0.274779	0.101688	-0.499432	-0.33903	0.448003
GNLY	0.000398696	0.000470339	1.17969	0.15672	-0.692232	0.0472366	-0.553543	1.11317	0.362106	0.454535	0.0736895	0.448003
CXCL8	0.000397299	0.000655232	1.64922	0.0947982	0.565923	-0.189621	0.0410546	0.999232	-0.600263	-0.783736	-0.248659	0.448003
SERPINH1	0.000396895	0.000336854	0.848725	0.215698	-0.927772	0.264982	-0.402343	-0.107522	-0.334149	0.244953	0.866907	0.448003
PIP	0.000396632	0.00102171	2.57597	0.647415	0.041441	-0.220159	-0.231232	0.0704294	0.434497	-0.872096	-0.314234	0.448003
ACVR1B	0.000396379	0.000270404	0.682185	0.0920601	-0.46658	-0.522479	1.13706	0.0313771	-0.792623	-0.419345	0.0831589	0.448003
RASAL1	0.000395327	0.000452054	1.14349	0.181985	0.756087	0.13538	-0.596229	-0.302851	-0.762225	-0.245428	0.38757	0.448003
ENO1	0.000395298	0.000295768	0.748215	-0.877142	0.429788	0.735242	-0.350355	0.786407	-0.182671	-0.234383	0.270657	0.448003
PDK4	0.000395052	0.000488006	1.23529	-0.0456753	-0.262656	-0.326902	0.888341	0.45709	-0.185423	-0.744371	-0.245894	0.448003
THY1	0.000393343	0.000427963	1.08801	-0.229237	-0.599664	0.380911	-0.394422	-0.209219	-0.0339222	0.192711	0.901676	0.448003
CCL3L1	0.000393257	0.000463933	1.17972	-0.346379	1.1274	-0.203712	-0.109686	0.494647	-0.210089	-0.135604	-0.250273	0.448003
CXXC5	0.000393215	0.000384604	0.978101	0.576954	-0.292324	-0.375403	0.590554	0.389894	-0.471206	0.00147387	-0.662685	0.448003
CSF3R	0.000392256	0.000440416	1.12278	0.771219	0.172953	-0.483761	-0.275873	0.584322	-0.461597	0.220305	-0.386181	0.448003
CXCL5	0.000391918	0.000579639	1.47898	0.252714	0.214531	-0.512906	-0.428353	1.03061	-0.428369	-0.245807	0.34439	0.448003
ZFYVE9	0.000391562	0.000300903	0.768468	-0.46608	-0.180774	-0.0686246	0.631488	0.240729	-1.21348	0.321831	0.551947	0.448003
CD84	0.000389636	0.000315194	0.808946	0.405192	-1.03951	-0.340173	-0.256319	0.116537	0.602719	0.972969	0.184636	0.448003
ROBO4	0.000389368	0.000370262	0.95093	0.205489	-0.526121	-0.52028	-0.0869252	0.939678	-0.62508	0.0346114	0.684166	0.448003
SIGIRR	0.000388712	0.000324881	0.835788	0.455434	-0.555095	-0.646354	0.789453	-0.155512	0.128266	0.147054	-0.451464	0.448003
PIK3CD	0.000387697	0.00038067	0.981876	0.376415	-0.367753	-0.211298	-0.756006	0.571794	0.13639	1.08461	0.144696	0.448003
PGR	0.000387042	0.000645182	1.66696	0.62884	-0.270363	-0.540542	0.177647	0.142124	-0.388663	0.658327	-0.318571	0.448003
IL4R	0.000384947	0.000324859	0.843905	0.673624	-1.02285	-0.1713	-0.274595	0.484055	-0.0858074	-0.0929194	0.362566	0.448003
SHMT2	0.000384183	0.000296055	0.770611	-0.346487	1.21734	0.350888	-0.296206	-0.407736	-0.42953	-0.622063	0.102104	0.448003
SHC2	0.000382967	0.000429368	1.12116	0.36488	0.13014	-0.702118	0.687982	0.0674656	-0.27834	-0.411131	-0.391582	0.448003
MYBL2	0.000381939	0.000392234	1.02695	0.255125	0.261715	0.729338	-0.812646	0.100246	0.153393	-0.290109	-0.288985	0.902635
CDCA8	0.000381828	0.000358056	0.937742	0.526321	0.525011	-0.138704	-0.87297	0.450702	-0.316593	-0.0746036	0.0566142	0.902635
TNN	0.000381368	0.000420242	1.10193	0.37624	-0.0655449	0.00719185	-0.303398	0.180659	-1.03476	-0.447912	0.636998	0.902635
EPAS1	0.000381344	0.000334985	0.878432	-0.199936	-0.254828	-0.307557	0.332094	1.43911	-0.45418	-0.787579	0.270225	0.902635
CACNG1	0.000380629	0.00044317	1.16431	0.452278	0.613187	-0.288734	-0.584486	0.632766	-0.325601	0.223244	-0.300549	0.902635
PARP2	0.000380155	0.000250517	0.658986	0.386047	0.87069	-1.05485	0.19228	0.548563	-0.347675	-0.563881	-0.271921	0.902635
NKG7	0.000380095	0.000492335	1.2953	0.299939	-0.893739	0.0506542	-0.33493	0.747374	0.0213587	0.567006	0.145042	0.902635
ITGB1	0.000379975	0.000296501	0.780318	-0.517612	-0.927651	0.359694	0.737218	-0.0621955	-0.125055	0.239784	0.243412	0.902635
TBP	0.000379853	0.000243683	0.641518	0.504832	-1.09251	-0.201578	0.757911	0.374443	-0.596484	0.186613	-0.253136	0.902635
BORCS7	0.000379326	0.000267093	0.704125	0.492865	-0.53117	-0.622307	0.933245	-0.230796	-0.405707	0.00640646	-0.294487	0.902635
RAC3	0.000379184	0.000327267	0.863084	0.0976312	0.288169	-0.226254	0.71575	-0.723731	0.286344	0.0871064	-0.824967	0.902635
PLCB1	0.000376652	0.000400002	1.06199	0.272571	0.712764	-0.225494	-0.302786	0.446816	-0.938162	0.520363	-0.202314	0.902635
RASGRF2	0.000376648	0.000356696	0.947026	0.619367	0.267289	-0.316774	-0.820539	0.560891	-0.0179192	0.235697	-0.0845297	0.902635
HLA.C	0.000376559	0.00032088	0.852136	0.405811	-0.976586	0.0451634	0.2538	0.922444	-0.238675	0.325199	-0.396352	0.902635
CDKN2D	0.000376057	0.000363157	0.965697	0.572831	0.550318	-0.237	-0.81985	0.0719806	-0.141598	-0.257374	0.141534	0.902635
RPS6KA5	0.000375757	0.000327862	0.872537	0.957335	-0.136133	-0.429163	0.00444939	0.284226	-0.484374	-0.315138	-0.369729	0.902635
MYCT1	0.0003752	0.000336123	0.895849	0.229155	-0.664677	-0.548387	0.382845	0.610521	-0.639169	-0.262401	0.536679	0.902635
DKK1	0.00037464	0.000566471	1.51204	0.523352	0.473572	-0.00171638	-0.426259	-0.299966	-0.772791	-0.258312	0.155944	0.902635
ZEB1	0.00037356	0.000320779	0.85871	0.156158	0.540863	-0.592103	-0.4863	0.563863	-0.543107	-0.352402	0.642622	0.902635
DLL3	0.000373456	0.00041471	1.11046	0.190283	0.764856	-0.00125739	-0.668367	0.143893	-0.611559	-0.215647	0.273333	0.902635
TNFSF10	0.000372159	0.000403491	1.08419	0.312638	-0.75265	-0.229781	0.751104	-0.0646882	-0.0537344	-0.419376	-0.171657	0.902635
PECAM1	0.000371893	0.000306935	0.82533	-0.0843624	-0.937802	-0.1794	-0.151894	1.06048	0.0493593	0.259844	0.595544	0.902635
CD163	0.000371778	0.000364866	0.981409	-0.382019	0.834026	-0.467427	-0.227782	-0.00788536	-0.331466	0.873006	0.318362	0.902635
IFT140	0.000371776	0.000312351	0.840159	0.36779	-0.0392361	-0.60122	0.639211	0.495381	-0.313416	0.257998	-0.709742	0.902635
NUPR1	0.00037143	0.000319319	0.859701	-0.923188	0.440631	-0.00324515	0.254185	0.214386	0.593545	-0.494741	0.191797	0.902635
POLD1	0.000371346	0.000278252	0.749308	0.593071	0.198127	0.0211173	-1.02293	0.590577	-0.156447	-0.202158	0.158588	0.902635
CAMK2B	0.000371329	0.000588441	1.58469	0.185288	0.738186	-0.324898	0.231548	0.146112	-0.107881	-0.567378	-0.580431	0.902635
CACNG4	0.000371223	0.000550645	1.48333	0.312353	0.283856	-0.490104	-0.0687235	0.444522	0.228839	0.675296	-0.672763	0.902635
NOTCH2	0.000370156	0.000258862	0.699332	0.677867	-1.25399	-0.0672492	0.142177	-0.247426	0.357439	-0.0196902	0.0256144	0.902635
HLA.A	0.000369835	0.000485505	1.31276	-0.25231	-0.723699	0.247389	-0.0920561	0.878255	-0.061707	-0.255219	0.511855	0.902635
SOCS2	0.000369264	0.000409802	1.10978	0.668537	-0.0873862	-0.33882	-0.159697	0.624984	-0.780182	-0.499823	0.127157	0.902635
LEMD1	0.000369036	0.000408817	1.1078	0.30216	0.623081	-0.380415	-0.526291	0.439745	-0.471391	-0.549559	0.344544	0.902635
TNKS	0.000368859	0.000262606	0.711942	0.70746	-0.770052	-0.49781	0.639845	-0.0392052	-0.0893674	-0.0849143	-0.377631	0.902635
SMAD4	0.000368644	0.000244149	0.662289	0.63323	-1.01671	-0.344016	0.670505	-0.0574035	-0.382493	0.253889	-0.203139	0.902635
MFNG	0.0003677	0.000330221	0.898074	0.00814401	-0.815754	-0.15878	-0.402178	0.796319	0.150184	0.638584	0.563608	0.902635
AURKB	0.0003676	0.000349078	0.949615	0.492226	0.290913	0.391114	-0.829382	0.312234	-0.0298642	-0.562642	-0.159228	0.902635
CNTFR	0.000366121	0.000487557	1.33168	-0.332561	0.598978	0.204236	-0.250904	-0.251542	-0.574947	-0.381722	0.597214	0.902635
PBX3	0.000364625	0.000324948	0.891186	0.636905	-0.915681	0.0270812	0.313395	0.333689	-0.443592	-0.151335	-0.210415	0.902635
TIE1	0.000364157	0.00031989	0.878439	0.141958	-0.90289	-0.367789	0.14954	0.616514	-0.258352	-0.178154	0.673283	0.902635
GADD45A	0.000362746	0.00032032	0.883041	-0.16683	0.580792	-0.724369	0.235266	0.72021	-0.675232	-0.362939	0.32143	0.902635
NSD1	0.000362671	0.000230365	0.63519	0.930385	-0.885322	-0.411665	0.3431	-0.212949	-0.473734	-0.238029	0.0669313	0.902635
PIK3CG	0.000362653	0.000320783	0.884545	0.224695	-0.707367	-0.267711	-0.550052	0.604565	0.340738	0.786753	0.397198	0.902635
GZMM	0.000362066	0.000419322	1.15814	0.228293	-0.146659	-0.00494596	-0.804847	0.578878	0.181431	0.82787	0.0761893	0.902635
TLR4	0.000361852	0.000291987	0.806924	0.40345	-0.674843	-0.445299	-0.200947	0.171988	-0.491179	0.300412	0.794171	0.902635
KIAA0040	0.000361753	0.000356572	0.985679	0.570527	-0.347353	-0.743794	0.142904	0.37254	0.470158	0.168132	-0.397241	0.902635
CCND1	0.000361308	0.000478741	1.32502	0.347759	-0.455717	-0.754673	0.474326	0.241204	0.19499	-0.226228	-0.0360042	0.902635
IL24	0.000361088	0.000537054	1.48732	0.209916	0.507807	-0.372458	-0.457527	0.261778	-0.138634	-0.786745	0.434074	0.902635
PPP2R1A	0.000360771	0.000197936	0.548649	0.141298	-0.690256	-0.0331193	1.19832	-0.127555	-0.500847	0.316767	-0.670898	0.902635
MAPK8IP2	0.000359351	0.000505062	1.40549	-0.256792	1.00699	0.061025	0.0501521	-0.410495	-0.304639	-0.11065	-0.222179	0.902635
HSPA2	0.000359236	0.000451957	1.25811	0.0608074	0.537103	-0.335967	-0.0361561	0.679979	-0.660401	-0.883164	0.245336	0.902635
ETV4	0.000359233	0.000493732	1.3744	-0.552842	0.489247	0.0161068	0.324929	0.660537	0.0943239	-0.715462	-0.203257	0.902635
PPP2R2C	0.000358867	0.000611599	1.70425	-0.499791	0.592395	0.138389	0.0689432	-0.61622	-0.113991	-0.415938	0.405513	0.902635
PRF1	0.000358837	0.000375751	1.04714	0.0990394	-0.235663	-0.12243	-0.559543	1.27819	-0.206629	0.456854	0.190338	0.902635
JAK2	0.000358499	0.000281004	0.783836	0.492254	-0.769037	-0.448522	-0.267439	0.641802	-0.366757	0.553582	0.466114	0.902635
MDM2	0.000358395	0.000259724	0.724686	0.744756	-0.507045	-0.585108	0.516398	0.0259927	-0.476585	0.283788	-0.357444	0.902635
JAG1	0.00035811	0.000327084	0.913362	0.156539	-0.414746	-0.222662	-0.347124	0.569221	-0.576899	-0.0658752	0.849307	0.902635
ITGB6	0.000355287	0.000518759	1.46011	0.105476	-0.198164	0.627941	0.000600621	0.164832	0.381546	-0.957314	-0.467179	1.60427
SOX9	0.000355226	0.000411956	1.1597	-0.280007	0.431777	0.125455	0.635783	0.183935	-0.41353	-0.275284	-0.572636	1.60427
GSK3B	0.000354554	0.000197589	0.557288	1.09503	0.126893	-0.599182	0.239073	-0.205868	-0.404002	-0.171356	-0.739865	1.60427
CMKLR1	0.000353428	0.000310286	0.877932	0.156937	-0.202538	-0.505678	-0.49583	0.548751	-0.347096	0.787879	0.649436	1.60427
COL27A1	0.000353291	0.00040279	1.14011	-0.146636	0.332936	-0.856057	0.418518	-0.183695	-0.26309	0.529349	0.239921	1.60427
IL13RA1	0.000352619	0.000239983	0.680574	-0.220702	-0.126163	-0.157299	1.05668	-0.00250751	0.226802	-0.596347	-0.582308	1.60427
NEIL3	0.000352424	0.000307588	0.872779	0.694604	0.0685899	0.33953	-0.183879	-0.42087	0.199025	-0.64828	-0.6674	1.60427
NDP	0.000352392	0.000579146	1.64347	0.143275	0.47899	-0.841391	-0.140989	0.152554	0.418449	-0.111905	0.0701373	1.60427
CLEC5A	0.000352199	0.000404427	1.14829	0.664234	0.090489	-0.259452	-0.510136	0.288327	0.0617924	-0.811612	0.0723037	1.60427
KAT2B	0.000351916	0.000305295	0.867522	0.70572	-0.569067	-0.729756	0.270078	0.0538951	-0.138054	0.046255	0.0165851	1.60427
PIK3R3	0.000350915	0.000313777	0.894168	-0.65614	0.0581954	0.324855	0.768218	0.100741	-0.297829	-0.262223	-0.183268	1.60427
RAD51C	0.000350898	0.000266504	0.759491	0.631412	0.695088	-0.162979	-0.508107	-0.383646	-0.0387207	0.382703	-0.553562	1.60427
HOXB3	0.000349998	0.00044498	1.27138	0.272485	-0.550378	-0.280832	0.511108	0.642156	-0.100899	-0.696026	-0.160582	1.60427
ESPL1	0.000349798	0.000313447	0.89608	0.507792	0.419264	0.484352	-0.540361	-0.0832428	-0.0567682	-0.313776	-0.586734	1.60427
TYMP	0.000349642	0.000274596	0.785361	-0.47214	-0.889323	0.240542	0.0150396	0.871878	0.435538	0.182535	0.340478	1.60427
B3GNT3	0.000347213	0.000515573	1.48489	0.0896362	-0.1654	0.576408	-0.452996	0.379231	-0.606984	-0.34737	0.339304	1.60427
PRKAA2	0.000347126	0.000420027	1.21001	0.0961792	0.428611	0.500054	0.0771589	-0.0261066	-0.980125	-0.50996	-0.212162	1.60427
FZD7	0.000346863	0.000341531	0.984627	-0.277008	0.195976	0.491068	-0.741732	-0.00272315	-0.102555	0.638368	0.381815	1.60427
LAG3	0.000346756	0.000322786	0.930873	-0.654017	-0.33692	0.251747	-0.0811071	0.743588	0.413293	0.89011	0.0109344	1.60427
PSMB7	0.00034633	0.000208905	0.603197	-0.0787876	-0.38555	-0.0893385	1.15089	-0.114235	-0.119787	-1.01279	-0.29496	1.60427
BDNF	0.000346103	0.000428297	1.23748	0.130494	0.497303	-0.31402	-0.412281	0.992344	-0.482536	-0.0974278	0.0583397	1.60427
BIRC5	0.000344203	0.000351884	1.02232	0.0692885	0.752198	0.374097	-0.397796	-0.187183	0.326598	-0.473346	-0.52059	1.60427
PARP4	0.000344132	0.00024632	0.715774	0.604868	-1.03043	-0.404438	-0.0829274	0.461434	0.030945	0.386769	0.207701	1.60427
CD8B	0.000343462	0.0004079	1.18761	-0.159677	0.0674559	0.0740475	-0.720523	0.416867	0.162716	0.931307	0.242417	1.60427
COL2A1	0.000343118	0.000288374	0.840451	0.344285	0.622502	-0.312086	-0.627821	0.235691	-0.692994	0.196294	0.292934	1.60427
SYTL4	0.000341988	0.000342528	1.00158	0.345399	-0.43206	0.0840391	0.526029	0.409524	-0.23467	-0.193604	-0.687733	1.60427
MMRN2	0.000341158	0.000295127	0.865075	0.335603	-0.320465	-0.35828	-0.348506	0.641516	-0.630674	-0.0440715	0.674005	1.60427
GRB7	0.000340993	0.000405989	1.19061	-0.159972	0.713418	0.137252	0.108229	0.302281	0.153222	-0.543438	-0.657835	1.60427
EXO1	0.000340369	0.000324941	0.954673	0.248862	0.748726	0.405946	-0.456752	-0.0428037	-0.150797	-0.429282	-0.490981	1.60427
MUS81	0.000339901	0.000239567	0.704813	0.251949	0.956476	-0.291698	-0.804345	-0.093089	0.0490359	0.191414	0.0164663	1.60427
PIK3CA	0.000339866	0.000231637	0.681554	0.193083	-0.830857	-0.413703	0.809876	0.154172	-0.364455	0.535538	-0.134866	1.60427
CDCA5	0.000339123	0.000300742	0.886821	-0.0858388	0.77732	0.456252	-0.66301	0.0718711	0.116338	-0.518518	-0.109357	1.60427
ETV7	0.000338809	0.000346172	1.02173	-0.585526	0.140039	0.560685	-0.392238	0.488419	-0.235153	0.463785	0.267788	1.60427
CDCA1	0.000336413	0.0003123	0.928324	0.4684	0.0292836	0.525043	-0.629187	0.196438	0.194275	-0.620395	-0.319264	1.60427
BMPR1B	0.000335851	0.000815044	2.4268	0.174223	0.2092	-0.555256	0.203084	-0.0879501	0.530441	0.219305	-0.465505	1.60427
CD24	0.00033577	0.000501871	1.49469	-0.289746	0.233634	0.279888	-0.582009	-0.269056	0.118709	0.169308	0.537449	1.60427
ACTR3B	0.000335113	0.000260449	0.777196	0.231648	-0.386664	-0.209413	0.851617	0.152934	-0.186709	-0.239747	-0.588115	1.60427
NETO2	0.000334652	0.000377766	1.12883	-0.476968	-0.373916	0.649478	0.207089	0.317935	-0.173348	-0.602381	0.24708	1.60427
GRB2	0.000334507	0.000227567	0.680305	-0.618887	0.947975	0.086219	-0.0938312	0.901783	-0.245887	-0.212503	-0.187687	1.60427
FGF13	0.000334413	0.000366945	1.09728	0.222	0.502082	-0.544366	0.388003	-0.076301	0.182757	-0.3451	-0.566023	1.60427
PRKX	0.00033416	0.000373848	1.11877	0.00720066	0.475195	-0.337865	-0.663344	0.262739	-0.110402	0.405403	0.440145	1.60427
DSC2	0.000334055	0.000358175	1.0722	-0.430659	-0.0518746	0.45506	-0.236459	-0.221397	-0.486734	0.565152	0.588431	1.60427
ERBB2	0.000333431	0.00041048	1.23108	0.112959	0.375791	0.109743	0.0474701	0.479871	0.262064	-0.391028	-0.81412	1.60427
TMEM45B	0.000333304	0.000477545	1.43276	0.0596464	-0.21267	-0.305559	0.752805	0.121501	-0.0537682	-0.342216	-0.357639	1.60427
INHBB	0.000332485	0.000399306	1.20097	0.137254	0.642913	-0.184154	-0.563479	0.525708	-0.288102	-0.411081	0.192586	1.60427
CDKN3	0.000332139	0.000286638	0.863007	0.325318	-0.229476	0.606216	0.0877447	-0.20752	0.354526	-0.53577	-0.754359	1.60427
PLA2G3	0.000332118	0.000448316	1.34987	-0.0532249	0.111928	-0.111452	-0.488509	0.56348	-0.109538	-0.553565	0.633237	1.60427
GNG4	0.000331836	0.000475091	1.4317	0.483724	0.415991	0.232371	-0.422133	-0.352998	-0.556419	-0.193471	-0.0914988	1.60427
BMP4	0.000330956	0.00039994	1.20844	0.584323	-0.49937	-0.194523	0.212218	0.375892	-0.597524	-0.295869	-0.0519189	1.60427
CDC25A	0.000330421	0.000303751	0.919283	0.589936	0.0469029	0.336986	-0.133093	0.267348	-0.181523	-0.843666	-0.587845	1.60427
NRDE2	0.000330155	0.000207626	0.628874	0.754602	-0.501745	-0.735087	0.410637	0.304037	0.112234	-0.190862	-0.419313	1.60427
RBL1	0.000329918	0.000239393	0.725613	0.80988	-0.476666	-0.443921	0.260445	0.0409244	-0.0190684	0.12425	-0.519159	1.60427
DLL1	0.000328913	0.000333519	1.01401	0.0263782	-0.321026	-0.0596008	-0.427228	0.468854	-0.0383492	-0.548013	0.775304	1.60427
HIST1H3H	0.000328508	0.000306703	0.933622	0.644338	-0.794293	0.141237	-0.288485	0.203787	0.160706	0.0539083	-0.127234	1.60427
CD68	0.000328153	0.000261139	0.795785	0.427646	-0.914521	-0.312945	0.336508	0.489052	-0.156934	0.46996	-0.155816	1.60427
EMCN	0.000328094	0.00035719	1.08868	-0.137871	-0.176937	-0.443268	0.218319	0.353962	-0.729163	0.420625	0.578006	1.60427
CDKN2B	0.000327652	0.000299849	0.915144	-0.453782	0.0382651	0.113664	-0.131194	0.343115	-0.512887	-0.299711	0.813815	1.60427
PIK3R5	0.000327366	0.000274066	0.837187	0.292395	-0.246795	-0.665892	-0.424203	0.838011	0.085253	0.603011	0.271484	1.60427
FREM2	0.000327147	0.000460441	1.40744	-0.123932	0.60632	-0.347556	-0.0104991	0.810028	-0.545133	0.0971698	-0.0995118	2.8102
STAT1	0.000326521	0.000270352	0.827977	-0.398622	-0.662576	0.254985	0.549957	0.707015	0.105604	0.243416	-0.292364	2.8102
SOCS1	0.000324677	0.000270451	0.832985	0.372746	-0.540397	-0.337219	-0.410495	0.989684	-0.0230623	0.552131	0.123721	2.8102
BCL2A1	0.000323876	0.000378674	1.16919	0.267948	0.0901012	-0.301183	-0.368721	1.02478	-0.16204	0.5203	-0.265713	2.8102
TBC1D10B	0.000323223	0.000199182	0.616237	0.94986	-0.138848	-0.633859	0.163712	-0.229309	-0.159438	0.156235	-0.492565	2.8102
BAG1	0.000323205	0.000249313	0.771377	0.776767	-0.278141	-0.496248	-0.0503024	0.606572	-0.234513	-0.595861	-0.106905	2.8102
ITPR1	0.000322371	0.000334499	1.03762	-0.302725	-0.250789	-0.362257	0.605436	0.40375	0.551212	0.075431	-0.321595	2.8102
ZFPM2	0.000321873	0.000314145	0.975991	-0.62043	0.0894795	-0.372451	0.315176	0.565377	0.161662	0.788	0.00435763	2.8102
SMAD5	0.000321012	0.000227547	0.708843	0.0549006	-0.595086	-0.226097	0.727	-0.142089	-0.734046	-0.267763	0.410327	2.8102
C5orf38	0.000320518	0.000404506	1.26204	0.298107	0.178267	-0.260234	0.111243	-0.788595	0.589665	-0.768403	-0.105202	2.8102
DUSP6	0.000319791	0.000268857	0.840725	0.20705	0.203849	-0.772394	0.271631	0.66562	0.275824	-0.789243	-0.193702	2.8102
EGLN2	0.000319342	0.000224444	0.702835	0.247239	0.201308	-0.788816	0.119551	0.486354	0.256283	0.882304	-0.583525	2.8102
DDB2	0.000319256	0.000283874	0.889175	0.636976	-0.244798	-0.572515	-0.29087	-0.0310715	-0.290439	0.116452	0.419413	2.8102
IL6R	0.000319065	0.000299683	0.939254	0.0431298	-0.494696	-0.552754	0.724749	0.195048	0.0543669	-0.235809	0.00646012	2.8102
ELF3	0.00031817	0.000385524	1.21169	0.031569	0.743035	0.234593	-0.177768	-0.521175	-0.227854	0.381053	-0.428331	2.8102
SMURF2	0.000317799	0.000212125	0.667482	0.838342	0.355641	-0.172786	-0.552249	-0.27432	-0.443905	0.256148	-0.226069	2.8102
PPP2CB	0.000317606	0.000230252	0.724963	0.130179	-0.222084	-0.158229	0.793591	0.106541	-0.96945	-0.288375	-0.0805047	2.8102
POLR2A	0.000317553	0.000187841	0.591527	0.652463	-0.868527	-0.263775	-0.0288534	0.0309367	-0.702572	0.0717474	0.576941	2.8102
CD274	0.000317451	0.000303433	0.955843	-0.535868	0.327345	0.11227	-0.275108	1.07852	-0.0640307	0.271832	0.0321812	2.8102
MSR1	0.000316248	0.000270738	0.856095	-0.10283	-0.32607	-0.27526	0.725991	0.262147	0.131147	0.459992	-0.539017	2.8102
STK11IP	0.000316173	0.000197816	0.625659	0.748262	0.41964	-0.41012	-0.598376	0.396145	-0.561907	0.238592	-0.130794	2.8102
OAZ1	0.0003158	0.000197351	0.624923	0.347086	-1.03795	-0.228231	0.668824	0.269033	0.0612387	-0.185727	-0.192961	2.8102
WNT11	0.000314966	0.000404864	1.28542	-0.32233	0.139826	0.13705	-0.311191	0.12168	-0.302071	-0.286885	0.723212	2.8102
PRC1	0.000314803	0.000295632	0.939101	0.576012	0.328005	0.0555677	-0.0787198	-0.304791	0.0933945	-0.830408	-0.524196	2.8102
CCL7	0.000314779	0.000443665	1.40945	-0.305937	0.673426	0.176032	-0.332629	-0.0723601	0.0354124	-0.605391	0.262383	2.8102
CD276	0.00031428	0.000213406	0.679032	0.636291	-0.25801	-0.211136	-0.769906	0.0968005	-0.0434676	0.024511	0.472894	2.8102
KIF2C	0.000313899	0.000311079	0.991017	-0.227246	0.642879	0.586131	-0.383942	0.0692909	-0.0282415	-0.590376	-0.144304	2.8102
FLRT3	0.00031384	0.000454171	1.44714	0.159224	0.0433371	-0.300367	0.536929	0.447419	-0.481581	-0.450767	-0.300137	2.8102
ALDOA	0.000312649	0.000225465	0.721145	-0.245037	1.08399	-0.0244703	-0.117395	0.332172	-0.157449	-0.0179708	-0.488318	2.8102
BAX	0.000310966	0.000172094	0.553417	1.10188	-0.36147	-0.172533	-0.113419	-0.179817	-0.581731	0.146053	-0.361467	2.8102
AXIN2	0.000309015	0.000315823	1.02203	-0.0339917	0.352885	-0.44557	-0.0661377	1.11328	-0.351355	-0.378945	0.0760665	2.8102
TAP2	0.000308522	0.000236979	0.768111	-0.442331	-0.249472	0.431548	-0.44167	0.926406	0.0778228	0.651046	0.135683	2.8102
PRKCB	0.00030758	0.000348134	1.13185	0.27986	0.0903506	-0.443434	-0.387261	0.678075	-0.192548	0.782988	-0.0581109	2.8102
PRKACA	0.000307538	0.000171209	0.556708	-0.140435	-0.505955	-0.477605	0.960005	-0.1414	-0.419306	-0.535847	0.44635	2.8102
WEE1	0.000307452	0.000236821	0.770269	0.402232	-0.366303	0.0531546	0.632459	-0.192851	-0.175386	-0.286066	-0.632637	2.8102
ACVR1C	0.000307096	0.000344617	1.12218	0.0419327	0.279502	0.523806	-0.545041	-0.193656	-0.376547	-0.395212	0.318139	2.8102
ZBTB16	0.000307063	0.000425772	1.38659	-0.129121	0.677358	-0.158113	-0.0483691	0.15438	0.0614082	-0.998282	0.0601296	2.8102
MRE11	0.000306752	0.000199163	0.649262	0.159906	-1.11516	-0.0636757	-0.058263	0.417093	-0.0549953	0.510568	0.498581	2.8102
CDKN1A	0.00030579	0.000276007	0.902605	0.279418	0.204453	-0.133525	-0.331601	0.649001	-0.91285	-0.139176	0.293431	2.8102
HDAC5	0.00030518	0.000230506	0.755311	0.5627	0.144714	-0.640285	-0.356459	0.415914	-0.538698	0.18663	0.245645	2.8102
PLAT	0.000303011	0.000393427	1.29839	0.480051	-0.356384	-0.10219	0.215278	0.54587	-0.433778	-0.229512	-0.327475	2.8102
CDC14B	0.000302804	0.000271652	0.897121	0.415768	-0.0477072	-0.585504	0.432332	0.249645	-0.608766	-0.392257	-0.0187332	2.8102
CKS1B	0.000302544	0.000232392	0.768127	0.0223606	-0.712881	0.668689	0.382126	-0.12952	0.0580629	-0.64287	-0.203353	2.8102
HLA.DQA1	0.000301922	0.000856584	2.8371	0.311464	-0.37474	0.231003	0.0285272	0.185538	0.286052	-0.738907	-0.279136	2.8102
SPRY1	0.000301561	0.000281942	0.934939	-0.306564	0.164726	-0.298112	0.0640484	0.580164	-0.740784	0.221058	0.522196	4.2153
CCR1	0.000300005	0.000259575	0.865234	0.239586	-0.65307	-0.33516	-0.0430147	0.598724	0.00518549	0.982598	-0.0392054	4.2153
CACNA2D1	0.000299611	0.000275912	0.9209	0.2239	0.293016	-0.22335	-0.55926	0.117483	-0.51787	0.0792066	0.541152	4.2153
HIST1H2BH	0.000299117	0.000258756	0.865068	0.612204	-0.156301	0.142761	-0.671052	0.299231	-0.0678772	-0.0984924	-0.0357934	4.2153
BAD	0.000298614	0.000193054	0.6465	0.479527	0.457226	-0.347098	-0.666002	0.483693	-0.578775	-0.0274281	0.245814	4.2153
CDC6	0.000298002	0.000286812	0.962449	0.166875	0.621565	-0.153229	-0.142458	0.668583	-0.0580118	-0.308737	-0.558171	4.2153
IRF6	0.000296703	0.000321384	1.08318	0.245584	-0.661997	0.236493	0.110242	-0.271423	-0.259431	-0.587217	0.407493	4.2153
WRN	0.000296081	0.00021188	0.715615	0.399209	-0.805925	0.0941804	0.208083	-0.232171	-0.71539	0.214765	0.316203	4.2153
ERCC1	0.000295287	0.000174401	0.590616	0.84389	-0.612909	-0.541939	0.0309343	0.365952	-0.402236	-0.0172408	0.028696	4.2153
CCNE2	0.000294225	0.000262617	0.892574	0.109006	0.377842	0.378711	0.0781391	0.141332	-0.0508163	-1.12435	-0.47679	4.2153
FXYD3	0.000294119	0.000394651	1.34181	0.236345	0.307277	0.441975	-0.0430379	-0.309303	-0.492002	-0.767155	-0.162377	4.2153
SERBP1	0.000293486	0.000184655	0.62918	-0.550448	-0.495909	0.305977	0.514892	0.421651	-0.518578	-0.3079	0.446318	4.2153
PHGDH	0.00029298	0.000386709	1.31991	-0.663125	0.26422	0.155868	0.188742	-0.130357	0.107739	-0.190039	0.286847	4.2153
XRCC2	0.000292032	0.000274547	0.940126	0.45606	0.175332	0.236943	-0.125182	0.167623	0.000154948	-0.249825	-0.736966	4.2153
SPN	0.000290935	0.000319616	1.09858	0.332309	-0.498787	-0.251447	-0.347253	0.561611	0.137249	0.611708	0.0644209	4.2153
MAPK3	0.000290686	0.000199224	0.685359	0.527394	0.19273	-0.759574	0.293353	0.173562	-0.461578	0.241923	-0.326082	4.2153
BAIAP2L1	0.000290569	0.00024987	0.859932	-0.194045	0.639752	0.259797	0.218554	0.271376	-0.406676	-0.151138	-0.58871	4.2153
NSD3	0.00028871	0.000268457	0.929849	0.173193	-0.0875275	-0.312035	0.562717	-0.182697	0.34544	-0.0667598	-0.580604	4.2153
CCL8	0.000288304	0.0003538	1.22718	-0.594513	0.0816553	0.231684	-0.0692644	0.197663	-0.219746	0.276654	0.448999	4.2153
CHEK2	0.000287606	0.000211644	0.735883	-0.132495	-0.609722	0.420709	0.46796	-0.0527104	0.291276	0.385934	-0.532197	4.2153
ELOVL2	0.000287373	0.000451038	1.56952	0.0605192	0.554143	-0.219754	0.306482	-0.0352027	-0.190194	-0.146925	-0.48568	4.2153
EP300	0.000285791	0.000152573	0.533861	0.314247	-0.68672	-0.865375	0.497641	0.298793	0.573963	0.320215	-0.188124	4.2153
NOD2	0.000285054	0.000314587	1.1036	-0.246946	-0.368798	-0.063692	-0.271512	0.652293	-0.00286582	0.393364	0.517573	4.2153
CENPF	0.000284649	0.000278186	0.977293	-0.129752	0.289701	0.420267	-0.57343	0.0741276	0.587506	-0.130135	-0.151597	4.2153
CHIT1	0.000284586	0.000426627	1.49912	-0.0895956	0.239406	-0.0444226	-0.101527	0.910074	0.231858	-0.595432	-0.257934	4.2153
HK2	0.000284294	0.000258593	0.909598	0.152859	0.263567	0.124699	0.132647	0.760736	-0.550468	-0.318599	-0.548055	4.2153
CDKN2C	0.00028427	0.00026438	0.930032	0.342324	-0.344724	0.334748	-0.627173	0.34037	-0.0811006	-0.108111	0.211299	4.2153
CDK1	0.00028388	0.000285873	1.00702	-0.0143426	-0.381578	0.41992	0.138911	0.313477	0.526375	-0.331471	-0.528176	4.2153
POLQ	0.000283806	0.000263706	0.929177	0.354388	0.430469	0.22704	-0.473397	0.177561	0.0152223	-0.0543628	-0.514387	4.2153
PREP	0.000283298	0.000194666	0.687143	-0.262763	-0.162893	-0.465448	0.835257	0.208038	0.0789522	-0.447742	-0.0435996	4.2153
GZMH	0.000282685	0.000321774	1.13828	0.253034	-0.433935	-0.214436	-0.0107967	0.806801	0.11007	0.453783	-0.335581	4.2153
TFDP1	0.000282576	0.000227158	0.803884	0.307355	-0.556009	0.470554	-0.231252	-0.266445	-0.479566	-0.235375	0.417231	4.2153
ARID1A	0.000280676	0.000165578	0.589925	0.313737	-0.736438	-0.46007	0.604547	0.676096	-0.228653	-0.058797	-0.177756	4.2153
CACNG6	0.000280238	0.000440217	1.57087	0.264427	0.290025	0.0465436	-0.546284	0.468648	0.0381398	0.029466	-0.225905	4.2153
CXCR6	0.000280176	0.00031592	1.12758	-0.419117	-0.120434	0.265941	-0.207961	0.748422	-0.147634	0.615116	0.116573	4.2153
SMC1B	0.00027944	0.00037334	1.33603	-0.151246	0.4013	0.196543	-0.579587	0.290647	0.332067	-0.135048	0.0456111	4.2153
HLA.DQB1	0.000279392	0.000611727	2.18949	0.297379	-0.385804	-0.0404041	0.0276782	0.347111	0.445553	-0.514854	-0.260545	4.2153
PMS2	0.000279131	0.000162228	0.581189	0.62379	-0.467317	-0.469851	0.592287	0.04673	-0.394508	-0.133557	-0.336502	4.2153
DTX3	0.000278852	0.000239806	0.859976	0.47146	0.123991	-0.610474	0.121093	0.470953	-0.111648	0.045388	-0.411662	4.2153
BMPR1A	0.000275573	0.000190643	0.691808	0.393132	-0.968439	0.0965915	0.147141	-0.163155	-0.252618	0.314853	0.179416	4.2153
E2F5	0.000275305	0.000235086	0.853911	0.347918	0.553041	0.109716	-0.12945	0.162333	-0.488511	-0.139027	-0.547834	6.48215
RAD54L	0.000274834	0.000259612	0.944612	0.136983	0.477016	0.399376	-0.411267	0.315425	-0.16962	-0.0873213	-0.456398	6.48215
CCNB1	0.000273491	0.000235628	0.861557	0.0226524	-0.194808	0.783077	-0.0989235	-0.0661906	0.242258	-0.504734	-0.381472	6.48215
GUSB	0.000272632	0.000209161	0.767193	0.245458	0.0956613	0.110381	0.504518	-0.153267	-0.366972	-0.970646	-0.382469	6.48215
PYCARD	0.000272487	0.00024954	0.915786	0.627164	-0.434045	-0.338029	-0.167182	0.19419	-0.149715	0.298119	-0.0114119	6.48215
PUM1	0.000272391	0.000141829	0.520681	0.248888	-0.479361	-0.361098	0.882361	0.338079	-0.731641	-0.134264	-0.230778	6.48215
TLX1	0.000272027	0.000364359	1.33942	0.106219	0.73534	0.00427361	-0.2189	0.0534716	-0.279658	-0.276892	-0.241121	6.48215
UBE2C	0.000271811	0.000275693	1.01428	-0.0943429	0.139568	0.729361	-0.218334	-0.0491039	0.176713	-0.455118	-0.321969	6.48215
BBC3	0.000270942	0.000221162	0.816268	0.634041	0.192132	-0.298926	-0.0119414	-0.0724684	-0.383772	0.206459	-0.445866	6.48215
SMAD1	0.000270703	0.000177509	0.655733	0.264902	-0.288936	-0.79825	0.312265	0.585488	0.153855	-0.570927	0.14413	6.48215
RPS6KB2	0.000270446	0.000192634	0.712281	0.39485	0.525457	-0.426893	-0.0930391	0.305322	-0.407144	-0.900506	0.0258089	6.48215
MLH1	0.000270258	0.00015809	0.58496	0.640508	-0.211313	-0.655007	0.408158	0.078014	0.122742	-0.405506	-0.415441	6.48215
G6PD	0.000269723	0.000201403	0.746705	0.385313	0.207733	0.383696	-0.271839	0.101557	-0.0393176	0.112052	-0.728289	6.48215
PPARG	0.000269308	0.000254139	0.943672	0.323827	0.133354	-0.2217	-0.402517	0.507077	-0.551659	-0.197304	0.32647	6.48215
SUV39H2	0.000268771	0.000211109	0.785462	-0.430648	0.0771939	0.8152	-0.199011	-0.270905	-0.0232309	0.213481	-0.000898618	6.48215
PGK1	0.000268762	0.000208171	0.774554	-0.213064	-0.40877	0.620828	0.322069	0.46113	-0.378378	0.00817594	-0.30786	6.48215
ANLN	0.00026862	0.000257887	0.960044	0.00920221	0.0159206	0.642129	-0.560781	0.103609	-0.0262191	-0.291749	0.105975	6.48215
TCEAL1	0.000268058	0.000254636	0.949929	0.0103079	0.352226	-0.453365	0.288857	-0.102862	0.573429	-0.38779	-0.367645	6.48215
SPRY4	0.000266149	0.000237237	0.89137	0.187329	0.552384	-0.263376	-0.0163949	0.510426	-0.237105	-0.828263	-0.199367	6.48215
CDK4	0.000265951	0.000160864	0.604864	0.51668	-0.482866	-0.0746499	0.53114	0.153723	-0.624689	-0.13303	-0.391579	6.48215
WNT4	0.000265351	0.000314536	1.18536	0.201876	0.113253	-0.392277	-0.0148121	-0.211399	-0.641666	0.298735	0.397167	6.48215
CETN2	0.000264436	0.000169369	0.64049	0.298324	-0.0287032	-0.14177	0.374725	0.586442	-0.509404	0.326761	-0.70032	6.48215
S100A14	0.000264407	0.000422501	1.59792	-0.512993	0.0577533	-0.105462	0.330605	-0.162992	0.0588582	0.0176389	0.318368	6.48215
KIF11	0.000263947	0.000232969	0.882635	0.592156	-0.175329	0.0586489	-0.0139667	-0.218048	0.212939	-0.304673	-0.512002	6.48215
MELK	0.00026381	0.000246219	0.933319	0.274302	0.329871	0.437938	-0.289215	0.110325	-0.248801	-0.137425	-0.512508	6.48215
PRKDC	0.000263751	0.000177285	0.672171	-0.237552	0.74341	0.391651	-0.382171	0.314548	-0.540993	0.0597535	-0.0890404	6.48215
MUC1	0.000261884	0.000434848	1.66046	0.485112	0.0438315	0.20918	-0.287125	0.027224	-0.15374	-0.343366	-0.271393	6.48215
ROCK1	0.000261674	0.00015171	0.579768	0.580948	0.161612	-0.70643	-0.225752	0.626416	-0.412857	0.393679	-0.121001	6.48215
CTSW	0.000261478	0.000302633	1.15739	0.254522	-0.37507	-0.0150389	-0.407307	0.59064	0.000333082	0.543088	0.00603977	6.48215
CEP55	0.000261005	0.000252243	0.966429	-0.148583	0.151944	0.466654	-0.492522	0.0632245	0.53976	0.0583589	-0.184837	6.48215
SKP2	0.000260475	0.000189226	0.726466	0.337473	-0.663569	0.115877	0.371759	0.273872	-0.0999919	0.0985271	-0.474308	6.48215
BAIAP3	0.000259359	0.000346086	1.33439	0.085286	0.432755	-0.571872	0.125861	0.384325	-0.0233053	-0.069907	-0.216319	6.48215
PKMYT1	0.000259313	0.000252325	0.973051	0.0799238	0.621863	0.25019	-0.386413	0.104069	0.016536	-0.452728	-0.282845	6.48215
TCF7L1	0.000257828	0.000281962	1.0936	0.0950935	0.034098	-0.243051	-0.448713	0.451041	-0.229062	0.0727248	0.48247	6.48215
KRT7	0.00025761	0.00049294	1.91351	-0.195685	0.0151589	0.43411	-0.399501	-0.09625	0.035275	-0.0602825	0.321787	6.48215
PLCB4	0.000257235	0.000268317	1.04308	-0.26794	0.537195	0.106307	0.25168	0.0909572	-0.57746	-0.39178	-0.0474188	6.48215
TGFB2	0.000257088	0.000295246	1.14843	0.101566	0.41807	-0.00305765	0.0639266	0.493339	-0.60456	-0.513869	-0.200019	6.48215
BRCA2	0.000257086	0.000207311	0.806385	0.477165	-0.176531	0.0671397	-0.499527	-0.150695	-0.0460418	-0.50901	0.356443	6.48215
MAPT	0.000256798	0.000432136	1.68278	-0.081373	-0.0714338	-0.330015	0.451086	0.475698	-0.372374	-0.015412	-0.0382598	6.48215
MYCN	0.000255888	0.000366125	1.4308	0.236083	0.0743431	-0.366604	0.386245	0.169456	-0.30559	0.0452788	-0.354663	6.48215
NEO1	0.000255625	0.000223494	0.874305	0.584187	-0.132011	-0.233931	-0.048586	-0.660851	-0.0600379	-0.390405	0.151002	6.48215
HIST1H1C	0.000254107	0.000183324	0.721445	0.565018	-0.142916	0.0617868	-0.356847	0.373437	0.238734	-0.0438183	-0.502841	6.48215
HDAC11	0.000253066	0.000212161	0.838365	0.209219	0.535681	-0.466449	0.142797	-0.194358	-0.00861276	0.309236	-0.451532	6.48215
UBE2T	0.000252613	0.000220869	0.874336	0.219033	0.147728	0.468458	-0.161177	0.0132279	0.204215	-0.572788	-0.532039	6.48215
AURKA	0.000252093	0.000215927	0.856539	-0.187178	0.326936	0.588974	-0.229339	0.229774	0.0859346	-0.67237	-0.217281	6.48215
HIF1A	0.000251756	0.000206115	0.818712	0.127217	-0.165312	0.30252	-0.479677	0.433987	-0.491858	0.6331	0.112098	6.48215
ISG15	0.000251529	0.000303368	1.20609	-0.349405	0.481557	-0.106165	0.196159	0.533093	-0.118944	-0.0947101	-0.233222	6.48215
ZNF205	0.000250982	0.000164953	0.65723	0.294228	0.709747	-0.4883	0.14706	-0.423439	-0.333613	-0.413283	-0.117423	6.48215
AKT3	0.00025031	0.000244545	0.976968	-0.248311	-0.0308469	0.255526	-0.243891	-0.0460524	-0.472495	0.552494	0.459123	6.48215
MKI67	0.000249802	0.000243664	0.975429	0.329274	0.0606855	0.409812	-0.475143	0.054634	0.118886	-0.119919	-0.326357	6.48215
TOP2A	0.000249537	0.000266121	1.06646	0.15823	0.0814259	0.104324	0.0978793	0.148947	0.371902	-0.185878	-0.673107	6.48215
TFRC	0.000248654	0.000200767	0.807416	0.548279	-0.183618	0.0440128	-0.29717	0.555496	-0.214594	0.00586301	-0.331023	6.48215
BTG2	0.000248485	0.000270714	1.08946	0.060783	0.0352412	-0.292872	0.321269	0.588175	-0.0951948	0.204863	-0.478264	6.48215
RPS6KB1	0.000247972	0.000189225	0.763091	0.500461	0.254657	-0.536388	0.0650367	-0.178093	0.00356576	0.207458	-0.395908	6.48215
CDKN1C	0.000247376	0.000227671	0.920342	0.406731	-0.122304	0.136614	-0.389059	0.0970241	-0.563208	-0.151436	0.275175	6.48215
ROCK2	0.00024649	0.000175168	0.710649	0.21801	-0.00478184	-0.443761	0.245335	0.57723	-0.676037	0.522087	-0.181923	6.48215
CDC25C	0.000245283	0.000215349	0.877962	0.374532	-0.0375522	0.34367	0.061153	-0.120318	-0.0311769	-0.754537	-0.435316	6.48215
MTOR	0.000242835	0.000137236	0.565142	0.531951	-0.458407	-0.518596	0.50679	-0.0400456	-0.397445	-0.193801	-0.03397	6.48215
PTTG1	0.000242181	0.000223397	0.922438	-0.0882001	-0.256418	0.547502	-0.118416	0.0701485	0.521358	-0.504871	-0.194769	9.62661
HES1	0.000240913	0.000187289	0.777414	-0.300348	0.764733	-0.330268	0.0224284	0.268536	0.00315456	-0.256863	-0.0245806	9.62661
DTX4	0.000239807	0.000239177	0.997371	0.106281	-0.289187	-0.163922	0.356871	0.38571	-0.542319	-0.44848	0.174907	9.62661
DLGAP5	0.000238876	0.000233643	0.978096	0.238256	-0.215353	0.509718	-0.087108	-0.0505701	0.191957	-0.496946	-0.370423	9.62661
FNBP1	0.000238184	0.000170223	0.714668	0.0410953	-0.421512	-0.386745	-0.137311	0.457266	-0.0520516	0.927794	0.275078	9.62661
CBLC	0.000237613	0.000288439	1.2139	0.450575	-0.0373149	-0.00383887	0.100662	-0.657012	-0.177631	-0.342354	-0.087978	9.62661
TYMS	0.000237472	0.000241607	1.01741	0.281429	0.480316	0.166208	-0.371979	-0.0316611	-0.154419	-0.141706	-0.301282	9.62661
HDAC2	0.000237051	0.000174049	0.734224	-0.439967	-0.465663	0.114045	0.518263	0.095977	-0.0625058	0.216142	0.137981	9.62661
RFC4	0.000236769	0.000182031	0.768812	0.42536	-0.340571	0.403936	0.0646371	0.0243997	-0.292588	-0.107836	-0.45502	9.62661
KNTC2	0.000235924	0.000229704	0.973638	0.244477	0.325036	0.290841	-0.514506	-0.0311466	0.0674735	-0.25426	-0.173418	9.62661
FAM83D	0.000235898	0.00025114	1.06461	-0.18099	-0.333429	0.347663	0.160285	0.318034	0.344947	-0.649855	-0.106013	9.62661
CLDN7	0.000235745	0.000218355	0.926233	0.0825509	0.309156	0.554112	-0.138851	-0.246327	-0.367628	-0.052143	-0.341363	9.62661
TP53	0.000234671	0.000169378	0.721767	0.135906	-0.257302	-0.293329	-0.164403	-0.141678	-0.318498	0.993224	0.375833	9.62661
CDC20	0.000233777	0.000216562	0.926363	-0.128355	0.18961	0.612593	-0.387138	0.0548607	0.122796	-0.221728	-0.131775	9.62661
DEPDC1	0.000233367	0.000213309	0.914048	-0.139492	-0.268498	0.358972	0.305381	0.209788	0.192821	-0.76804	-0.197343	9.62661
PFDN2	0.000232868	0.000146903	0.630842	-0.138814	0.655154	0.512047	-0.203223	-0.191716	-0.562456	-0.0285735	-0.169562	9.62661
WDR77	0.000232703	0.000148297	0.637283	-0.0780323	-0.85379	0.00231262	0.365474	0.344878	0.128038	0.397521	0.00364216	9.62661
ITGA6	0.000230746	0.000204632	0.886827	0.144498	-0.660591	-0.179994	-0.0277337	0.0911106	0.115683	0.0778321	0.419939	9.62661
ASPM	0.000230475	0.000225904	0.980165	0.0447861	-0.402594	0.40728	0.0208324	0.165834	0.407788	-0.0725166	-0.398713	9.62661
PALB2	0.000230207	0.000143286	0.622425	0.240905	0.553452	-0.224184	0.358588	-0.473587	-0.461435	-0.353234	-0.320881	9.62661
KIF14	0.000228632	0.000217111	0.949608	-0.0905207	0.409448	0.286988	-0.393362	-0.0686278	0.433135	-0.203088	-0.195324	9.62661
CCNA2	0.000228417	0.000206738	0.905087	0.220549	-0.501121	0.377036	0.122515	-0.0799367	0.238698	-0.366263	-0.294612	9.62661
PAX8	0.000228097	0.000281402	1.23369	-0.00488702	0.127288	-0.155191	-0.151176	-0.184293	-0.473722	0.635969	0.335085	9.62661
PSMB10	0.000227783	0.000176108	0.773138	0.112013	-0.315592	0.0675361	-0.504503	0.706236	0.0978701	0.297996	0.14267	9.62661
EIF3B	0.000226947	0.000138161	0.60878	-0.133851	-0.128881	0.476639	0.0110402	0.0575515	-0.912318	-0.113688	0.384867	9.62661
DHRS2	0.000226887	0.000454115	2.0015	-0.235213	0.31678	0.162544	-0.140243	0.427491	0.223375	-0.0253041	-0.280998	9.62661
TYK2	0.000225948	0.000160996	0.712539	0.50988	0.122239	-0.318182	-0.420767	0.266643	-0.317661	-0.0127116	0.120887	9.62661
NEIL2	0.000225597	0.00016421	0.727892	0.040004	-0.761177	-0.172342	0.368964	0.104024	0.117518	0.139677	0.148434	9.62661
JAK1	0.000225567	0.000144357	0.639973	0.226291	-0.532769	-0.444496	0.247527	0.506762	-0.353694	0.464099	0.0984695	9.62661
BMPR2	0.000225043	0.000146913	0.652821	0.586552	0.306201	-0.0180491	-0.170415	-0.209627	-0.525731	-0.130952	-0.286063	9.62661
NPEPPS	0.000217407	0.000156423	0.719496	-0.252593	-0.37813	-0.180687	0.123706	-0.185366	-0.0392147	0.614102	0.508813	9.62661
PIK3R2	0.000216924	0.000157796	0.727424	-0.251435	0.337654	0.210594	-0.152418	-0.195948	-0.59358	0.0454468	0.427038	9.62661
DDX39A	0.000216573	0.000137037	0.632751	0.388192	0.345145	-0.0114109	-0.495421	-0.239811	-0.225332	-0.50925	0.248026	9.62661
TBX1	0.000215844	0.000311234	1.44194	-0.14792	0.330236	-0.351735	-0.206904	0.215933	0.369532	0.017609	0.127305	9.62661
MIS18A	0.000215247	0.000137199	0.637402	0.423627	0.0280688	-0.0860587	0.211788	0.107299	-0.276752	-1.02522	-0.187748	9.62661
FGF10	0.000215093	0.000386969	1.79908	-0.190742	-0.217225	0.294154	-0.184353	0.207122	0.434089	-0.240307	0.0861403	9.62661
HIST3H2BB	0.000214488	0.000193246	0.900964	-0.162769	-0.267394	0.285416	0.379346	0.0160211	0.238603	-0.0516078	-0.393811	9.62661
PARP1	0.000214047	0.00013857	0.647382	0.174692	0.46849	0.0474347	-0.439158	0.0253999	0.436054	0.0206325	-0.420319	9.62661
ITGAV	0.000213952	0.000162023	0.757285	0.275687	-0.613866	-0.0980764	0.378266	-0.099087	0.0852844	-0.21552	-0.0863476	9.62661
FLT3	0.000212298	0.000252391	1.18885	0.278352	-0.169594	-0.184317	-0.389909	0.173384	0.0849564	0.434575	0.117001	11.8687
SPC25	0.000211846	0.00019507	0.920811	0.315718	0.203281	0.126255	-0.161335	0.186324	0.058437	-0.212534	-0.511511	11.8687
NCAPH2	0.000210706	0.000131484	0.624018	-0.154886	0.78082	-0.399726	0.0881904	-0.0380777	0.084723	0.0129556	-0.233414	11.8687
RRM2	0.000209414	0.000213686	1.0204	0.266522	-0.0907582	0.334519	-0.161528	0.226918	0.083134	-0.502021	-0.323984	11.8687
IGF1R	0.00020808	0.000278125	1.33663	0.109355	0.117643	0.0394457	-0.467092	0.433572	-0.0717032	0.22791	0.0238455	11.8687
RAD51	0.000205657	0.00018089	0.879575	0.412556	-0.158353	0.240905	-0.135966	-0.0401674	0.0987643	-0.548354	-0.260572	11.8687
RBX1	0.000205586	0.000112566	0.547537	0.0292867	-0.517282	-0.374913	0.593047	-0.19203	0.388773	-0.251333	0.00914287	11.8687
WNT7B	0.000203418	0.000236476	1.16251	-0.135048	-0.0532493	-0.292581	-0.145074	0.613548	0.0541255	0.0381702	0.305811	11.8687
CREBBP	0.000202983	0.000120442	0.593358	0.246139	-0.0982186	-0.786694	0.234563	0.0435333	0.0574663	0.32583	0.0528876	11.8687
STC1	0.000202499	0.000292329	1.4436	-0.0493072	0.242662	-0.0916022	-0.228703	0.341387	0.452443	-0.347944	-0.0947213	11.8687
DTX1	0.000202431	0.000214042	1.05736	-0.137022	-0.217806	-0.287068	0.485995	-0.0294846	0.0604047	-0.0833794	0.0632354	11.8687
SKA3	0.000201536	0.000177243	0.879461	0.183259	0.383874	0.224799	-0.315225	0.12465	0.00119507	-0.347349	-0.307013	11.8687
ORC6L	0.000200415	0.000175822	0.877293	-0.0138071	0.336648	0.349393	-0.233647	-0.057121	0.275235	-0.405861	-0.296302	11.8687
MAP2K4	0.000199914	0.000147323	0.736929	0.305729	0.14255	-0.653517	0.0596866	0.231768	-0.0238223	-0.0114644	-0.0485567	11.8687
HDAC6	0.00019967	0.00012683	0.635198	-0.132483	0.218935	-0.37795	0.56952	0.118948	-0.342195	-0.0946136	-0.13326	11.8687
FOXM1	0.00019612	0.000189099	0.9642	-0.065352	0.174456	0.472235	-0.378981	0.0364863	0.0840941	-0.0426877	-0.113609	11.8687
MED1	0.00019344	0.000154319	0.797763	0.0644361	0.0623735	0.118058	-0.415823	0.735934	-0.113183	-0.0889293	0.0028188	11.8687
HOXB13	0.000189911	0.000259644	1.36719	-0.0702914	0.389997	0.101118	-0.198016	-0.0401338	-0.42171	0.0643886	0.139559	11.8687
EIF4E2	0.000188546	0.000100678	0.533972	0.455885	-0.0744429	-0.345911	-0.0921879	0.278272	-0.594122	-0.396052	0.305338	13.6144
ABCF1	0.000186214	0.000107087	0.575075	-0.0621896	-0.0795339	-0.141936	0.478627	0.356863	-0.679131	0.259333	-0.119338	13.6144
KIF23	0.00018541	0.000158841	0.856703	-0.102503	0.183002	0.147259	-0.328475	-0.0845576	0.58331	-0.19845	-0.0281351	13.6144
CDC25B	0.000183162	0.000141417	0.772091	-0.321549	-0.364363	0.0246542	0.0978422	0.559749	0.107277	0.222471	0.15261	13.6144
MCM2	0.000179702	0.000144267	0.802812	0.117692	0.0498999	0.489537	-0.0939061	-0.189989	-0.00481243	-0.171812	-0.360025	13.6144
NASP	0.00017936	0.000139759	0.779209	0.179385	0.209296	-0.248369	0.270012	0.177615	-0.446646	-0.344886	-0.148908	13.6144
PRKACB	0.00017921	0.000191714	1.06977	-0.0428677	0.177916	0.315375	-0.195768	0.145618	-0.352012	0.371341	-0.150629	13.6144
ATAD2	0.000174967	0.000143401	0.819588	-0.0258116	0.383941	0.105705	-0.0935465	0.138964	0.269199	-0.368242	-0.35717	13.6144
KIFC1	0.000170249	0.000163608	0.96099	0.161073	0.195586	0.211182	-0.173257	-0.00383906	0.186022	-0.289292	-0.346861	14.4334
TRIP13	0.000168127	0.000149819	0.891105	-0.0831077	0.111558	0.43959	-0.101837	-0.207645	0.214467	-0.277391	-0.202063	14.4334
PIK3R1	0.000167255	0.000137574	0.822541	0.263928	-0.0713144	-0.317873	0.25371	0.203064	-0.073528	-0.168803	-0.238201	14.4334
SMO	0.000161283	0.000158024	0.979792	0.0951684	-0.215298	-0.170554	0.00354142	0.204439	-0.387926	0.275731	0.247203	14.4334
HELLS	0.00015836	0.000137498	0.868259	0.152001	0.151158	0.0797328	-0.0834248	0.207603	0.199373	-0.224994	-0.408578	14.4334
MAP3K12	0.000157073	0.000146419	0.932173	0.125033	0.132644	-0.356322	-0.220409	0.0354815	0.0158961	0.0675775	0.255144	14.4334
BLM	0.000156859	0.00013789	0.879072	0.346639	0.0409982	0.107363	-0.224303	-0.0140042	-0.124924	0.0810507	-0.240211	14.4334
TAPBP	0.00015366	0.000109421	0.712101	0.0746732	-0.280067	0.0596306	0.0417371	0.256812	-0.0667554	0.635764	-0.269726	15.7357
MAPK1	0.000149074	8.17687e-05	0.548511	0.11095	-0.193938	-0.454653	-0.132502	0.439444	0.0848041	-0.0154365	0.338041	15.7357
MAD2L1	0.000143231	0.000104674	0.730804	0.181676	0.223251	0.127169	0.0269545	-0.153873	-0.0605512	-0.0663244	-0.411382	15.7357
TTK	0.000135567	0.000132144	0.974751	0.208496	-0.0975392	0.125043	-0.231323	-0.0362502	0.260677	-0.140371	-0.108129	16.1788
CDC7	0.000130628	0.000114831	0.879067	-0.214281	0.306048	-0.08188	-0.0871065	0.24406	-0.0418468	-0.106759	0.130025	16.1788
CDKN1B	0.000121465	0.000104832	0.863064	-0.115079	0.144489	-0.0659331	-0.236198	0.0651282	0.0534493	0.352235	0.148632	16.466
PDGFB	0.000118348	9.25948e-05	0.782395	0.135409	-0.185565	-0.125369	0.109854	0.36201	-0.0337425	0.0909192	-0.194475	16.466
OAS3	0.000101315	9.80988e-05	0.968256	-0.168115	0.179906	0.0826065	0.110249	-0.0238177	0.0709375	-0.20533	-0.0986724	16.7079
PCNA	0.000100707	7.46125e-05	0.740885	0.0957393	-0.00568305	0.285985	-0.0505834	-0.23737	-0.162011	-0.107979	-0.0653471	16.7079
MCM3	8.87743e-05	6.63525e-05	0.74743	-0.0296159	0.208454	0.114829	0.0610758	-0.218991	-0.0229586	-0.219023	-0.112629	16.7737

## Sheet: Table S4
Table S4
SAM unpaired: bone vs others							SAM unpaired: brain vs others							SAM unpaired: breast vs others							SAM unpaired: liver vs others							SAM unpaired: lung vs others							SAM unpaired: lymph node vs others							SAM unpaired: skin vs others							SAM unpaired: bone samples: bone oligometastasis vs others
Gene ID	Score(d)	Numerator(r)	Denominator(s+s0)	Fold Change	FDR(%)		Gene ID	Score(d)	Numerator(r)	Denominator(s+s0)	Fold Change	FDR(%)		Gene ID	Score(d)	Numerator(r)	Denominator(s+s0)	Fold Change	FDR(%)		Gene ID	Score(d)	Numerator(r)	Denominator(s+s0)	Fold Change	FDR(%)		Gene ID	Score(d)	Numerator(r)	Denominator(s+s0)	Fold Change	FDR(%)		Gene ID	Score(d)	Numerator(r)	Denominator(s+s0)	Fold Change	FDR(%)		Gene ID	Score(d)	Numerator(r)	Denominator(s+s0)	Fold Change	FDR(%)		Gene ID
IBSP	12.0756	5.2778	0.437063	38.7951	0		FGF1	6.9276	2.20398	0.318145	4.60749	0		MMP3	3.42931	2.01181	0.586653	4.03288	0		PCK1	12.8918	5.95658	0.462046	62.1023	0		PTGS2	3.44766	1.88006	0.545316	3.68091	0		CXCL9	2.50538	1.47017	0.586805	2.77054	47.4863		KRT14	9.33433	6.49535	0.695857	90.2186	0		SMAD4
WIF1	8.66408	4.05291	0.467784	16.5977	0		GRIN1	5.9955	2.54548	0.424564	5.838	0		S100A7	3.401	2.91077	0.855856	7.5202	0		AGT	10.1367	4.07892	0.40239	16.8997	0		F3	3.33153	1.58937	0.477069	3.00918	0		EGF	2.50515	1.22785	0.490131	2.34218	47.4863		KRT5	8.32415	5.3728	0.645447	41.4357	0		CDC14A
HBB	8.00492	4.91646	0.614179	30.1996	0		NRCAM	5.89066	2.26367	0.38428	4.8021	0		CCNE1	3.13326	0.971734	0.310135	1.9612	0		CYP4F3	8.40631	3.64089	0.433114	12.4744	0		WNT5A	3.22673	1.48651	0.460685	2.8021	0		MMP11	2.38312	1.33005	0.558115	2.51412	47.4863		IL20RB	7.67221	2.2987	0.299614	4.92014	0		FNBP1
MMP9	7.92463	3.69174	0.465856	12.9218	0		CRYAB	5.82083	2.57229	0.441911	5.94752	0		SFRP2	3.04507	1.649	0.541531	3.13616	0		ALDH1A1	7.47466	2.67986	0.358526	6.40794	0		CAV1	3.21498	1.42314	0.442661	2.68169	0		ADAM12	2.06785	0.920714	0.445252	1.89305	47.7612		SERPINB5	7.32456	3.95127	0.539455	15.4686	0		BRCA1
CHAD	7.83556	4.12402	0.526321	17.4362	0		SOX2	4.99086	2.32711	0.466274	5.01798	0		WNT2	2.84531	1.11031	0.390224	2.15892	3.0692		RELN	5.93937	2.1574	0.363238	4.46111	0		GPX3	3.16785	1.51313	0.477653	2.85429	0		ROR.S..Subtype.Only.	1.91611	9.30499	4.85618	632.53	47.7612		KRT6B	6.74775	3.35561	0.497293	10.2362	0		TYMS
ITGB3	7.82789	2.12097	0.27095	4.34987	0		SOX10	4.96996	4.28764	0.86271	19.5303	0		CXCL13	2.84068	1.44449	0.508501	2.72166	3.0692		CDH2	5.47345	2.03384	0.371582	4.09493	0		VEGFD	2.91367	1.32973	0.456375	2.51355	0		ROR.P..Subtype...Proliferation.	1.89239	9.79746	5.1773	889.873	47.7612		SFN	6.49793	2.46072	0.378693	5.50492	0		LFNG
VIT	6.15569	2.32327	0.377419	5.00467	0		CHI3L1	4.66581	2.60169	0.557608	6.06999	0		ADAM12	2.61468	0.966994	0.369832	1.95476	4.5015		APOE	4.90373	1.24675	0.254245	2.37306	0		IL6	2.85996	1.76328	0.61654	3.3947	0		FOXP3	1.87577	0.67955	0.362278	1.60164	47.7612		S100A7	6.34578	4.78899	0.754673	27.6457	0		XRCC2
EYA1	6.00881	2.32205	0.386441	5.00041	0		ZIC2	4.54857	2.02221	0.44458	4.06204	0		ROR.S..Subtype.Only.	2.45481	9.91416	4.03866	964.849	11.0373		HGF	4.86316	1.46203	0.300634	2.75496	0		BMP5	2.79514	1.70329	0.609375	3.25643	0		IDO1	1.86019	1.00496	0.540248	2.00689	47.7612		MMP3	6.24436	3.23214	0.51761	9.39662	0		HIST3H2BB
BMP2	5.8314	1.7289	0.296481	3.31475	0		GDF15	4.46516	2.006	0.449255	4.01666	0		GJB2	2.42383	1.03213	0.425827	2.04504	11.0373		PPARGC1A	4.4746	1.52582	0.340997	2.87951	0		ICAM1	2.76459	1.17093	0.423545	2.25157	0		CD27	1.84765	0.888321	0.480784	1.85102	47.7612		KRT17	5.48864	3.27826	0.597281	9.70186	0		CDC25B
OLFML2B	5.47009	1.77812	0.325062	3.42978	0		TTYH1	4.32681	1.92747	0.445472	3.80388	0		SUV39H2	2.30473	0.510716	0.221595	1.42476	19.2017		FGFR4	4.23791	1.83205	0.4323	3.56043	0		EPAS1	2.70172	0.945126	0.349824	1.92536	0		CD8A	1.84427	0.738737	0.400558	1.66871	47.7612		COL7A1	5.12088	1.64515	0.321263	3.12781	0		TOP2A
FZD8	5.40871	1.5606	0.288534	2.94976	0		RASGRF1	4.26422	1.81737	0.42619	3.52438	0		CCNB1	2.24491	0.568758	0.253355	1.48325	19.2017		ANXA9	4.17511	1.824	0.436873	3.5406	0		MS4A2	2.64669	1.38961	0.525038	2.62009	0		CCL21	1.80951	1.20319	0.664927	2.30248	47.7612		GREM1	4.75015	1.95882	0.412371	3.88744	0		HEMK1
WNT5B	5.06796	1.49853	0.295687	2.82555	0		SHC4	4.19451	1.84255	0.439277	3.58644	0		MYBL2	2.24205	0.713678	0.318316	1.63998	19.2017		GATA4	4.16217	1.67633	0.402753	3.19613	0		BMP6	2.62473	1.09679	0.417869	2.13879	0		IL7R	1.63643	0.736387	0.449995	1.666	47.7612		GJB2	4.74324	1.82231	0.38419	3.53647	0		POLQ
FOXC2	5.02244	1.75341	0.349114	3.37154	0		NRXN1	4.12277	1.88962	0.458336	3.70536	0		UBE2C	2.21424	0.678437	0.306398	1.60041	19.2017		UBB	4.05447	0.697691	0.172079	1.62191	0		HOXA5	2.61257	1.44231	0.552066	2.71756	0		THBS4	1.58298	1.12505	0.710719	2.1811	47.7612		SFRP2	4.72235	2.3375	0.494988	5.05427	0		ROCK1
BMP5	4.91277	1.8626	0.379134	3.63662	0		LEFTY2	4.09061	1.51001	0.369142	2.84813	0		CXCL9	2.20508	1.08799	0.493399	2.12577	19.2017		HNF1A	4.03323	1.56393	0.38776	2.95658	0		GPC4	2.5736	1.17107	0.455032	2.25179	0		TIGIT	1.52916	0.645053	0.421836	1.5638	47.7612		MAF	4.60282	1.15855	0.251705	2.23233	0		MAPK8IP2
RNASE2	4.68629	1.59214	0.339745	3.01497	0		VEGFA	4.02588	1.16109	0.288406	2.23626	0		TIGIT	2.12245	0.744492	0.35077	1.67538	26.9035		DNAJC12	3.74452	1.55236	0.414568	2.93297	0		IL7R	2.55828	1.29939	0.507915	2.46124	0		CXCL10	1.47332	0.758589	0.514884	1.69183	47.7612		MS4A2	4.54575	1.59005	0.349789	3.0106	0		HIST1H1C
BMP8A	4.5789	1.4745	0.322021	2.77887	0		PLCE1	3.93873	1.3304	0.337775	2.51473	0		ROR.P..Subtype...Proliferation.	2.12145	9.17047	4.32273	576.216	26.9035		HDAC1	3.71669	0.63367	0.170493	1.55151	0		PRF1	2.55547	1.08918	0.426216	2.12754	0		RARRES3	1.44117	0.622832	0.432172	1.53989	47.7612		GAS1	4.44988	1.65136	0.371101	3.14129	0		NCAPH2
ENPP2	4.41827	1.40328	0.317608	2.64502	0		FOXC2	3.82571	1.60707	0.420071	3.04633	0		GREM1	2.10181	0.964377	0.458832	1.95122	26.9035		ERBB4	3.65923	1.95108	0.533193	3.86663	0		LAMA3	2.53022	1.33099	0.526037	2.51575	0		IKZF3	1.43928	0.639159	0.444082	1.55742	47.7612		TPSAB1	4.41616	2.29202	0.519007	4.8974	0		AXIN2
TGFB1	4.29745	0.935111	0.217597	1.91204	0		NR4A1	3.77873	1.94547	0.514848	3.85164	0		MMP11	2.06431	0.968794	0.469307	1.9572	26.9035		EDNRB	3.63744	1.01827	0.279941	2.02549	0		GZMA	2.50665	1.1282	0.450085	2.18586	0		CD44	1.4308	0.472461	0.330208	1.38747	47.7612		DKK2	4.39857	1.37456	0.312502	2.59289	0		KLRK1
BCL2L1	4.23207	0.815216	0.192628	1.75956	0		PTGDS	3.77744	1.9538	0.517229	3.87394	0		ITGB6	2.05625	0.942695	0.458454	1.92212	26.9035		LEPR	3.55171	1.32145	0.37206	2.49917	0		EYA4	2.46454	1.45988	0.592354	2.75086	0		CENPF	1.42566	0.495476	0.347542	1.40979	47.7612		IRX1	4.29194	2.71019	0.63146	6.54407	0		GNLY
FGF7	3.95061	1.4057	0.355819	2.64947	0		NCAM1	3.73957	1.84338	0.492939	3.58849	0		CD27	1.97529	0.79395	0.40194	1.73381	32.0732		CDH1	3.54083	1.39093	0.392826	2.62248	0		ANGPT1	2.45175	1.1072	0.451595	2.15427	0		GREM1	1.42271	0.785446	0.552079	1.72362	47.7612		PALMD	4.24108	1.16715	0.2752	2.24567	0		NSD3
LEPR	3.93116	1.41766	0.360621	2.67152	0		MAPK10	3.66535	1.39425	0.380388	2.62853	0		NETO2	1.95886	0.674489	0.344328	1.59603	32.0732		ACVR1B	3.38737	0.593742	0.175281	1.50916	0		BCL6B	2.4209	0.810631	0.334847	1.75398	0		C5orf38	1.41048	0.663047	0.470086	1.58342	47.7612		EREG	4.22939	1.79239	0.423795	3.46389	0		CCR5
SRPX	3.74723	1.25237	0.334213	2.38233	0		WNT6	3.61595	1.28124	0.35433	2.43048	0		ANLN	1.94825	0.563927	0.289453	1.47829	32.0732		SIX1	3.26947	1.31393	0.40188	2.48619	0		SOX2	2.37708	1.53868	0.647298	2.90528	0		PRLR	1.40791	0.715296	0.508055	1.64182	47.7612		RORA	4.19027	1.1586	0.276499	2.23241	0		ACVR1B
NUDT1	3.73257	0.618306	0.165652	1.53507	0		CCNA1	3.55066	1.42106	0.400225	2.67782	0		B3GNT3	1.86293	0.859763	0.46151	1.81474	36.5747		PRLR	3.25819	1.22879	0.37714	2.34371	0		NR4A3	2.31305	1.29467	0.559723	2.4532	0		SFRP4	1.39832	0.826812	0.591291	1.77376	47.7612		ACVRL1	4.17222	0.95858	0.229753	1.9434	0		ESPL1
CKB	3.67483	1.37341	0.373733	2.59082	0		CACNA2D3	3.50234	1.55401	0.443706	2.93632	0		FUT3	1.85488	0.911724	0.491527	1.88129	36.5747		MT1G	3.2536	0.896039	0.275399	1.86095	0		CPA3	2.28248	1.49798	0.656296	2.82448	0		KIF23	1.37092	0.417443	0.304498	1.33556	47.7612		CAV1	4.16112	1.24964	0.300312	2.37781	0		TIGIT
LIFR	3.63519	0.973877	0.267903	1.96411	0		GRIN2A	3.46033	1.34084	0.387489	2.53299	0		ENO1	1.84578	0.408479	0.221304	1.32729	36.5747		MARCO	3.15289	1.29448	0.410571	2.45289	0		IDO1	2.28193	1.40067	0.613809	2.64024	0		COL4A6	1.36508	0.630767	0.462072	1.54839	47.7612		CFD	4.13473	1.54921	0.374682	2.92657	0		KNTC2
EYA2	3.57333	1.11238	0.3113	2.16202	0		BNIP3	3.26181	0.922262	0.282746	1.89508	0		CKMT1A	1.84281	0.737703	0.400315	1.66752	36.5747		PSMB7	3.14466	0.468221	0.148894	1.3834	0		MEOX2	2.28009	1.34261	0.588841	2.5361	0		CD84	1.33828	0.385617	0.288144	1.30642	47.7612		CPA3	4.06262	1.79175	0.441033	3.46234	0		RBL2
COL11A1	3.52325	1.62623	0.46157	3.08705	0		FGF12	3.25472	1.1291	0.346912	2.18722	0		CDC20	1.81667	0.502346	0.27652	1.41652	36.5747		GPR160	3.1271	1.05167	0.336309	2.07293	0		IL1B	2.26468	1.23947	0.547306	2.36112	0		CEP55	1.33155	0.46325	0.347903	1.37864	47.7612		ISM1	4.01023	1.2567	0.313374	2.38949	0		PTEN
SMAD3	3.52072	0.869964	0.247099	1.82762	0		CCL3L1	3.24998	1.20936	0.372113	2.31235	0		IRX1	1.8162	1.26152	0.694593	2.39748	36.5747		SKP1	3.10945	0.579988	0.186525	1.49484	0		IL1RN	2.26227	1.23764	0.547077	2.35812	0		BMPR1B	1.3221	1.22242	0.924604	2.33337	47.7612		KIT	3.9673	1.38478	0.349049	2.61132	0		IKZF3
NCAM1	3.51021	1.48927	0.424269	2.80748	0		SHMT2	3.20406	0.74057	0.231135	1.67084	0		CDH3	1.81603	0.836625	0.460689	1.78587	36.5747		GATA3	3.09724	1.52567	0.49259	2.8792	0.408687		WIF1	2.2473	1.91904	0.853929	3.78171	0		IL2RB	1.32169	0.535493	0.405157	1.44944	47.7612		WNT10A	3.88741	1.46636	0.377208	2.76324	0		SIGIRR
EYA4	3.50786	1.32997	0.37914	2.51398	0		SOX17	3.20062	1.39974	0.437334	2.63854	0		CKS1B	1.78527	0.391722	0.219419	1.31196	36.5747		IL13RA1	3.05017	0.527425	0.172917	1.44135	0.408687		GNLY	2.24114	1.10302	0.492171	2.14805	6.42315		NUPR1	1.31541	0.403572	0.306803	1.32278	47.7612		PLA2G4F	3.8809	1.37626	0.354624	2.59595	0		DLL3
RAC2	3.50011	0.928451	0.265263	1.90323	0		COL9A3	3.11994	1.49973	0.480693	2.8279	0		AURKA	1.78247	0.451444	0.253269	1.36741	36.5747		CACNA1H	3.04046	1.34503	0.442376	2.54035	0.408687		AREG	2.23736	1.36936	0.612043	2.58357	6.42315		LTB	1.30689	0.731738	0.559907	1.66064	47.7612		CLDN1	3.82386	1.69331	0.442827	3.23398	0		HDAC5
SPP1	3.48907	1.59834	0.458098	3.02794	0		SPP1	3.08642	1.66344	0.538955	3.16771	0		GABRP	1.78096	1.09353	0.61401	2.13395	36.5747		PPP2R1A	3.01864	0.406746	0.134745	1.32569	0.408687		PLCE1	2.23655	1.0252	0.458386	2.03525	6.42315		HLA.DRB1	1.30313	0.488588	0.374935	1.40307	47.7612		DPT	3.72844	1.72391	0.462368	3.3033	0		ACTR3B
BCAS1	3.33993	1.71536	0.513591	3.28378	0		CCL4	3.05403	1.05174	0.344378	2.07303	0		KIF2C	1.7512	0.531596	0.303561	1.44553	39.0364		FAM214A	3.0136	0.742287	0.246313	1.67283	0.408687		TPSAB1	2.23241	1.73722	0.778183	3.33393	6.42315		EIF4EBP1	1.27687	0.43027	0.336973	1.34749	47.7612		BCL11A	3.7242	1.66474	0.447006	3.17056	0		DLGAP5
MME	3.33508	1.23775	0.371132	2.35831	0		MAPK8IP2	3.03767	1.35814	0.447098	2.56354	0		ETV7	1.69221	0.516997	0.305516	1.43097	39.0364		ADD1	2.99337	0.591194	0.197501	1.50649	0.408687		HLA.B	2.21777	0.859822	0.387696	1.81481	6.42315		CDK1	1.27521	0.464455	0.364218	1.3798	47.7612		CALML5	3.71917	2.81753	0.757568	7.04953	0		ST6GALNAC2
NFKBIZ	3.3331	0.996386	0.298936	1.995	0		LIF	3.00989	1.10424	0.366873	2.14986	0		CDKN3	1.69183	0.437576	0.258641	1.35433	39.0364		RBL2	2.95041	0.565409	0.191637	1.47981	0.408687		CCL4	2.21727	1.01702	0.45868	2.02373	6.42315		PTTG1	1.24753	0.411233	0.329637	1.32982	47.7612		TWIST1	3.7125	1.49759	0.403391	2.82371	0		ATAD2
RORB	3.24392	1.16043	0.357726	2.23525	0		FOS	2.98343	1.69061	0.566667	3.22793	0		SFN	1.66734	0.743998	0.446218	1.67481	42.9338		TFF3	2.87403	2.12652	0.739907	4.36662	0.408687		ACVRL1	2.20785	0.764389	0.346214	1.69865	6.42315		HLA.DQB1	1.23413	1.01796	0.824838	2.02505	47.7612		SOX10	3.6714	2.98499	0.813039	7.91719	0		SPC25
COMP	3.23833	1.46175	0.451388	2.75441	0		GADD45B	2.98226	0.897287	0.300875	1.86256	0		CHRNA5	1.66251	0.64959	0.390728	1.56872	42.9338		FOXA1	2.87142	1.60403	0.558621	3.03992	0.408687		FGF18	2.205	0.868337	0.393804	1.82556	6.42315		TCEAL1	1.22511	0.416108	0.33965	1.33432	47.7612		TMPRSS4	3.62237	1.54018	0.425186	2.90831	0		CCL5
LFNG	3.21087	0.996499	0.310352	1.99515	0		POPDC3	2.96753	1.323	0.445827	2.50187	0		CLDN7	1.66123	0.471819	0.284018	1.38686	42.9338		PTEN	2.85445	0.65196	0.228401	1.5713	0.408687		SPRY2	2.20153	0.831108	0.377513	1.77905	6.42315		ITPR1	1.2143	0.451734	0.372013	1.36768	47.7612		ATP10B	3.60678	1.39298	0.386212	2.62621	0		ATM
RPS6KA5	3.19827	0.721374	0.225551	1.64875	0		GDF5	2.96498	1.11901	0.377409	2.17198	0		PGK1	1.65168	0.370498	0.224316	1.2928	42.9338		SDHA	2.85114	0.460809	0.161623	1.37631	0.408687		HLA.E	2.18986	0.678222	0.30971	1.60017	6.42315		STC1	1.16587	0.60683	0.520497	1.52291	47.7612		COL6A3	3.58967	1.40288	0.39081	2.64429	0		CDKN1C
TIMP4	3.16888	1.18381	0.373573	2.27176	0		ATP10B	2.94253	1.26291	0.42919	2.39978	0		PTTG1	1.64435	0.452145	0.274968	1.36807	42.9338		APH1B	2.81169	0.68153	0.242392	1.60384	0.408687		AXIN2	2.17541	0.905386	0.416192	1.87305	6.42315		KLRK1	1.13418	0.486474	0.42892	1.40102	47.7612		GRIA3	3.53983	1.17356	0.331529	2.25567	0		RPS6KA5
NAT1	3.14763	1.46836	0.466498	2.76708	0		AGT	2.93118	1.67816	0.572521	3.20019	0		E2F1	1.62381	0.493161	0.303706	1.40752	42.9338		GGH	2.80841	0.851236	0.303103	1.80405	0.408687		CXCL5	2.17412	1.36891	0.629639	2.58275	6.42315		KIAA0040	1.11693	0.400119	0.35823	1.31962	47.7612		HDC	3.504	1.42895	0.407807	2.69251	0		OCLN
SCARA5	3.13451	1.18914	0.379371	2.28017	0		PRKCA	2.85757	0.910424	0.318601	1.8796	0		KRT17	1.58547	1.07704	0.679321	2.10971	43.1436		LRRC32	2.78493	0.724216	0.260048	1.652	0.863176		TMPRSS2	2.17095	1.18766	0.54707	2.27783	6.42315		WNT2	1.10128	0.52441	0.476183	1.43835	47.7612		CD1E	3.49938	1.14375	0.326843	2.20954	0		SLC39A6
RAD52	3.12786	0.653907	0.209059	1.57342	0		NUMBL	2.85093	0.616691	0.216312	1.53335	0		HOXA7	1.55436	0.576169	0.370679	1.49088	43.1776		TMEM45B	2.77443	1.11922	0.403406	2.1723	0.863176		DLL4	2.16332	0.770877	0.35634	1.70631	6.42315		Proliferation.Score	1.06894	0.168105	0.157263	1.12358	47.7612		TUBA4A	3.48835	1.08469	0.310946	2.12092	0		TNKS
GPR160	3.09568	1.01851	0.329011	2.02583	0		GRIA3	2.80896	1.0372	0.369249	2.05225	0		DLGAP5	1.54997	0.458286	0.295674	1.37391	43.1776		OCLN	2.72229	0.795749	0.292309	1.73598	0.863176		LAMB3	2.16165	1.21789	0.563406	2.32606	6.42315		CCL5	1.05793	0.460752	0.435524	1.37626	47.7612		LAD1	3.4272	1.33628	0.389904	2.52499	0		PFDN2
BLVRA	3.07952	0.631392	0.20503	1.54906	0		FGF2	2.78884	1.02319	0.366886	2.0324	0		PRKAA2	1.5103	0.556274	0.368319	1.47047	43.1776		GHR	2.71905	0.852032	0.313356	1.80504	0.863176		BCL2A1	2.15264	1.03353	0.480121	2.04703	6.42315		FGF10	1.04507	0.691597	0.661769	1.61507	47.7612		EGFR	3.42342	1.30577	0.381423	2.47216	0		CD8A
BCL2	3.07546	0.95935	0.311937	1.94443	0		ALDOA	2.75843	0.579235	0.209987	1.49406	0.364733		ESPL1	1.49091	0.403998	0.270975	1.32317	43.3533		TNKS2	2.71635	0.488041	0.179668	1.40254	0.863176		CXCL8	2.14075	1.50821	0.704522	2.84456	6.42315		ITGB6	1.03574	0.572706	0.552942	1.48731	47.7612		CD34	3.4077	0.968943	0.284339	1.95741	0		RAD54L
BAMBI	3.04869	1.33914	0.439253	2.53001	0		BMP7	2.75722	1.48074	0.53704	2.79091	0.364733		HLA.DOB	1.48978	0.549115	0.368589	1.46319	43.3533		PDK4	2.673	0.945294	0.353645	1.92558	0.863176		CD274	2.10794	0.80946	0.384006	1.75256	6.42315		CXCL13	1.03345	0.641093	0.620345	1.55951	47.7612		JAM2	3.39602	1.04247	0.306969	2.05976	0		PRC1
BAX	3.04437	0.401058	0.131738	1.32048	0		EDN1	2.73111	0.941714	0.34481	1.92081	0.364733		FOXM1	1.48457	0.429606	0.289382	1.34687	43.3533		AGTR1	2.65455	1.13124	0.426151	2.19046	0.863176		ADM	2.10773	0.961573	0.456212	1.94743	6.42315		KIF14	1.02916	0.347703	0.33785	1.27253	47.7612		FOXP3	3.38881	0.947016	0.279454	1.92788	0		CHEK2
CEACAM5	3.03229	1.8542	0.611486	3.61551	0		IL22RA2	2.72593	1.06913	0.392206	2.09817	0.364733		CDCA1	1.48406	0.413269	0.278471	1.3317	43.3533		GTF2H2	2.64597	0.691719	0.261423	1.61521	0.863176		HBB	2.10283	2.30023	1.09387	4.92537	6.42315		NDP	1.02111	0.630254	0.617224	1.54784	47.7612		DCN	3.38764	1.25872	0.371561	2.39283	0		TBC1D9
HDAC10	3.02506	0.571329	0.188865	1.48589	0		CLDN4	2.69754	1.05242	0.39014	2.074	0.364733		CEP55	1.46876	0.427345	0.290955	1.34476	43.3533		TLE3	2.64125	0.561264	0.212499	1.47556	0.863176		IL2RA	2.09475	0.840409	0.401198	1.79056	6.42315		ASPM	1.01748	0.36159	0.355378	1.28484	47.7612		PLD1	3.36685	0.843175	0.250434	1.79399	0		CD1E
MLPH	3.01299	1.52211	0.505182	2.8721	0		NR4A3	2.63012	1.11543	0.424099	2.1666	0.364733		DSC2	1.44486	0.471496	0.326327	1.38655	43.3533		BORCS7	2.61277	0.478706	0.183218	1.39349	0.863176		CD44	2.07111	0.775902	0.374631	1.71226	6.42315		EP300	1.01629	0.17936	0.176486	1.13238	47.7612		TCF4	3.3603	0.820176	0.244078	1.76562	0		CDCA1
SLC44A4	2.96224	1.53364	0.517729	2.89515	0		FOXC1	2.56907	1.16447	0.453266	2.24151	0.604689		PDCD1	1.4277	0.6154	0.431043	1.53198	43.3533		RARRES3	2.5934	0.841541	0.324493	1.79196	0.863176		PSMB9	2.06204	0.844933	0.409757	1.79618	6.42315		TYMP	1.01609	0.288164	0.283601	1.22109	47.7612		CD44	3.33355	0.844861	0.253442	1.79609	0		PCNA
GSK3B	2.95417	0.397859	0.134677	1.31755	0		E2F1	2.56464	0.799017	0.311551	1.73991	0.604689		CDCA5	1.42396	0.386079	0.271132	1.30684	43.3533		ADCY9	2.59035	0.637411	0.246071	1.55553	0.863176		FHL1	2.04514	1.05883	0.51773	2.08324	6.42315		CDH3	1.00567	0.557298	0.554154	1.47151	47.7612		HOXA7	3.26944	1.11758	0.341828	2.16983	0		ADD1
FGFR3	2.94827	1.28835	0.436985	2.44249	0		SPRY2	2.5604	0.731738	0.28579	1.66064	0.604689		COL6A3	1.41978	0.605592	0.426539	1.5216	43.3533		CACNA1D	2.55986	1.03301	0.403543	2.04629	0.863176		RAC2	2.04453	0.853394	0.417403	1.80675	6.42315		PIP	0.978292	0.988153	1.01008	1.98364	47.7612		SELE	3.24442	1.34966	0.415994	2.54852	0		ASPM
HEMK1	2.94802	0.554465	0.18808	1.46862	0		NRXN3	2.5203	1.02241	0.405672	2.03131	0.604689		UBE2T	1.4189	0.365028	0.257261	1.28791	43.3533		ACTR3B	2.55851	0.513627	0.200752	1.42763	0.863176		PLA1A	2.03473	0.892927	0.438844	1.85694	6.42315		TBX1	0.974362	0.506181	0.519501	1.42029	47.7612		EFNA3	3.2221	1.01235	0.314188	2.01719	0		DUSP4
ECM2	2.94449	0.885225	0.300637	1.84705	0		FGF9	2.4869	0.96423	0.387723	1.95102	0.604689		KRT7	1.40072	0.834166	0.595528	1.78283	43.3533		TNFSF10	2.54211	0.74311	0.29232	1.67378	0.863176		CHIT1	2.0091	1.25928	0.626787	2.39376	6.42315		CD19	0.970357	0.479214	0.493853	1.39398	47.7612		ADAM12	3.17534	1.10028	0.346509	2.14397	0		PRF1
CSF3R	2.91792	0.880664	0.301812	1.84122	0		ID2	2.46854	0.666727	0.27009	1.58747	0.604689		APOD	1.39776	0.924822	0.661647	1.89845	43.3533		EIF2AK3	2.54116	0.442137	0.173991	1.35862	0.863176		RUNX3	2.00898	0.860248	0.428201	1.81535	6.42315		Her2	0.967104	0.119847	0.123924	1.08662	47.7612		SFRP1	3.16802	1.627	0.513569	3.0887	0		LAMA3
COLEC12	2.90988	0.964934	0.331605	1.95197	0		LRP2	2.45204	1.69014	0.68928	3.22688	1.01561		ACVR1C	1.39552	0.478859	0.343139	1.39364	43.3533		SIGIRR	2.52962	0.570254	0.22543	1.48478	0.863176		CD8A	1.98467	0.906875	0.456941	1.87498	7.00939		LAMC2	0.952993	0.529478	0.555595	1.44341	47.7612		FGFR3	3.11758	1.4469	0.464109	2.72621	0		CKS1B
ST6GALNAC2	2.89216	1.12692	0.389645	2.18391	0		FOSL1	2.44645	0.856486	0.350093	1.81062	1.01561		KRT6B	1.38096	0.814377	0.589719	1.75854	43.3533		PLA1A	2.5218	0.732494	0.290464	1.66151	0.863176		BDNF	1.97729	1.01501	0.513336	2.02092	7.00939		IL2RA	0.948368	0.336773	0.355109	1.26293	47.7612		IL1RN	3.11408	1.16563	0.374309	2.24331	0		MRE11
LTBP1	2.88185	0.723656	0.251108	1.65136	0		MUS81	2.42585	0.506674	0.208865	1.42077	1.01561		LEP	1.35867	0.549436	0.404392	1.46351	43.3533		FSTL3	2.51213	0.710855	0.282969	1.63677	0.863176		ALDH1A1	1.97642	1.22102	0.617795	2.33112	7.00939		TOP2A	0.947673	0.371956	0.392494	1.29411	47.7612		SNAI2	3.11248	0.955117	0.306867	1.93874	0		RBL1
SP1	2.8793	0.425095	0.147638	1.34266	0		F3	2.38739	0.881826	0.369368	1.84271	1.01561		MCM2	1.35408	0.312335	0.230662	1.24172	43.3533		CLDN1	2.49922	1.08993	0.436109	2.12864	1.66881		CCL5	1.94995	0.962049	0.493371	1.94808	7.00939		NFATC1	0.932096	0.315937	0.338953	1.24482	47.7612		PDCD1	3.05922	1.2211	0.399153	2.33124	0		KIFC1
ESR1	2.83781	1.68418	0.593479	3.21358	0		TIMP4	2.37384	1.04926	0.442008	2.06946	1.01561		MELK	1.35265	0.380514	0.281309	1.30181	43.3533		MLPH	2.47515	1.29138	0.521739	2.44762	1.66881		EREG	1.9475	1.23878	0.636086	2.35998	7.00939		DPT	0.919661	0.557119	0.605787	1.47133	47.7612		FOSL1	3.00413	0.948232	0.315642	1.92951	0		TFF3
XRCC3	2.82096	0.538402	0.190857	1.45236	0		PDE9A	2.37188	0.724984	0.305658	1.65288	1.01561		FXYD3	1.35175	0.586366	0.433784	1.50146	43.3533		PREP	2.45324	0.425762	0.173551	1.34328	1.66881		GDF15	1.93531	1.1978	0.618918	2.29389	7.00939		FAM83D	0.910949	0.350474	0.384735	1.27498	47.7612		VIM	2.97583	0.759029	0.255064	1.69235	0		NRXN3
TBC1D10B	2.81406	0.423356	0.150443	1.34104	0		CHRNA5	2.37174	0.954117	0.402285	1.93739	1.01561		LAMC2	1.3494	0.625926	0.463855	1.5432	43.3533		PIK3R3	2.44475	0.585595	0.239532	1.50066	1.66881		LPL	1.90966	1.11705	0.584948	2.16904	7.00939		COMP	0.90879	0.566962	0.623865	1.4814	47.7612		PDGFRB	2.9648	0.832392	0.280758	1.78064	0		CDC25C
SLC39A6	2.79238	1.14395	0.409669	2.20986	0		GRB2	2.33026	0.462738	0.198578	1.37816	1.01561		TNFAIP6	1.33129	0.462339	0.347287	1.37777	43.952		GPX3	2.44169	0.787706	0.322607	1.72633	1.66881		IL3RA	1.90112	0.710415	0.373682	1.63627	7.00939		PARP1	0.907746	0.195369	0.215225	1.14502	47.7612		SCARA5	2.95193	1.19606	0.40518	2.29113	0		BLM
TFF1	2.77287	1.8425	0.664475	3.58631	0		FZD9	2.30114	0.765424	0.332628	1.69987	1.01561		TFDP1	1.32908	0.309061	0.232538	1.2389	43.952		IL6R	2.4399	0.610428	0.250185	1.52671	1.66881		PECAM1	1.89752	0.636915	0.335657	1.555	7.00939		SFRP2	0.893786	0.592967	0.663433	1.50835	47.7612		Normal	2.94805	0.288016	0.0976973	1.22096	0		APH1B
SIDT1	2.77278	1.17105	0.422339	2.25176	0		MT1G	2.28723	0.731892	0.31999	1.66082	1.01561		CLDN4	1.32151	0.504985	0.382126	1.41911	43.952		SHC2	2.39905	0.751346	0.313185	1.68336	1.66881		CXCL9	1.88434	1.27341	0.675786	2.41732	7.00939		AXIN1	0.864358	0.220518	0.255123	1.16515	47.7612		FAP	2.94407	1.02407	0.347841	2.03364	0		GRB2
CEACAM6	2.77099	1.92863	0.696007	3.80693	0		CD163	2.26783	0.690508	0.30448	1.61385	2.02451		CENPF	1.31292	0.382491	0.29133	1.30359	43.952		MSR1	2.35833	0.536417	0.227456	1.45037	1.66881		CDC14A	1.872	0.750075	0.400682	1.68188	7.00939		SMC1B	0.856711	0.414895	0.484288	1.3332	47.7612		ELK3	2.94317	0.593708	0.201724	1.50912	0		EIF3B
NSD1	2.71339	0.426551	0.157202	1.34402	0		CDH2	2.26368	1.03049	0.455228	2.04272	2.02451		MKI67	1.31184	0.388488	0.296139	1.30902	43.952		GLI3	2.33324	0.667096	0.285909	1.58787	1.66881		SOCS1	1.8605	0.61303	0.329497	1.52947	7.00939		HLA.DQA1	0.853492	0.940327	1.10174	1.91896	47.7612		FSTL1	2.91495	0.908302	0.311602	1.87684	0		CDK1
FAM198B	2.70946	0.816156	0.301225	1.76071	0		SOCS3	2.25461	0.878433	0.389615	1.83838	2.02451		CXCL10	1.30425	0.563089	0.431735	1.47743	43.952		RAC3	2.29635	0.531643	0.231517	1.44557	1.66881		SHE	1.85549	0.727186	0.39191	1.65541	9.69348		GNLY	0.852565	0.37232	0.436706	1.29443	47.7612		IL11RA	2.8829	0.758084	0.262959	1.69124	0		DDX39A
SCUBE2	2.69462	1.45901	0.541454	2.7492	0		TLX1	2.24376	0.93647	0.417367	1.91384	2.02451		CDK1	1.30028	0.396483	0.304921	1.3163	43.952		PRKACA	2.27986	0.320062	0.140386	1.24838	1.66881		TNFAIP6	1.85521	0.874524	0.471388	1.8334	9.69348		HLA.DPB1	0.849155	0.314466	0.370328	1.24355	47.7612		IL12RB2	2.87748	1.00314	0.348617	2.00436	0		CDC25A
CD36	2.68859	1.11346	0.414142	2.16364	0		KCNB1	2.23844	0.868586	0.388031	1.82587	2.02451		IKZF3	1.29852	0.483432	0.372295	1.39807	43.952		BAMBI	2.26672	1.03184	0.455211	2.04462	1.66881		TAP1	1.85152	0.646467	0.349155	1.56533	9.69348		PTGER3	0.848147	0.418166	0.493036	1.33623	47.7612		CDCA7L	2.87416	0.851615	0.2963	1.80452	0		MLH1
HOXA9	2.68778	0.888857	0.330703	1.85171	0		CLDN3	2.22663	0.850446	0.381943	1.80306	2.02451		TRIP13	1.29497	0.338958	0.26175	1.26484	43.952		ARNT2	2.26496	0.805209	0.355507	1.7474	3.07103		WNT2	1.84108	0.994715	0.54029	1.99269	9.69348		BIRC5	0.845744	0.323491	0.382493	1.25135	47.7612		RUNX3	2.81284	0.823832	0.292883	1.7701	0		TBP
GPC4	2.67556	0.792621	0.296245	1.73222	0		HMGA1	2.22489	0.634377	0.285127	1.55227	2.02451		WNT10A	1.28816	0.534547	0.41497	1.44849	43.952		FANCF	2.25372	0.424444	0.18833	1.34206	3.07103		LEFTY2	1.83249	0.925655	0.505136	1.89955	9.69348		HLA.DMB	0.844572	0.253096	0.299674	1.19176	47.7612		PTGER3	2.81266	1.07498	0.382195	2.1067	0		BORCS7
LEF1	2.67543	0.741925	0.277311	1.67241	0		CAMK2B	2.20624	1.14071	0.517037	2.20489	2.02451		ASPM	1.27813	0.379594	0.296991	1.30098	43.952		BBOX1	2.24038	0.926514	0.413553	1.90068	3.07103		HDC	1.83039	1.10452	0.603432	2.15027	9.69348		HLA.DRA	0.834895	0.302533	0.362361	1.23331	47.7612		THY1	2.80243	0.865604	0.308876	1.8221	0		MIS18A
LPL	2.6628	1.00508	0.377453	2.00706	0		IL20RA	2.19063	0.902936	0.412182	1.86987	2.02451		THBS4	1.27425	0.760228	0.59661	1.69376	43.952		PIK3CA	2.21375	0.387928	0.175235	1.30851	3.07103		KIT	1.8219	0.952162	0.52262	1.93477	9.69348		NSD3	0.824357	0.268605	0.325836	1.20464	47.7612		FBN1	2.79648	0.973909	0.348263	1.96416	0		SP1
MLLT3	2.63045	0.627018	0.238369	1.54437	0		ELF3	2.18921	0.885802	0.404621	1.84779	2.02451		EXO1	1.27035	0.365883	0.288018	1.28867	43.952		EGLN3	2.20999	0.757355	0.342695	1.69039	3.07103		HLA.A	1.82162	0.992981	0.545109	1.99029	9.69348		MMP9	0.808371	0.594192	0.735049	1.50963	47.7612		SHE	2.79253	0.746601	0.267357	1.67784	0		GTF2H2
ID1	2.61689	0.701562	0.26809	1.62626	0		CDCA5	2.18564	0.610197	0.279184	1.52647	2.02451		PFDN2	1.26914	0.221068	0.174187	1.1656	43.952		ITGB1	2.20646	0.452287	0.204983	1.36821	3.07103		SFRP2	1.81957	1.36814	0.7519	2.58137	9.69348		LAG3	0.805068	0.274167	0.340551	1.2093	47.7612		FGF2	2.77683	0.927899	0.334157	1.9025	0		ROCK2
FOXC1	2.59591	1.00743	0.388085	2.01033	0		GRB7	2.18109	0.831189	0.381089	1.77915	2.02451		IL12RB2	1.26515	0.475962	0.376211	1.39085	43.952		PPP2CB	2.18276	0.412619	0.189036	1.3311	3.07103		IL2RB	1.81122	0.83441	0.460688	1.78313	9.69348		CDKN3	0.803175	0.249966	0.311222	1.18918	47.7612		CLEC14A	2.76125	0.684929	0.24805	1.60762	0		TNKS2
SMURF2	2.58432	0.425168	0.164519	1.34273	0		GADD45G	2.1799	0.820922	0.376588	1.76653	2.02451		FZD7	1.26213	0.380645	0.301588	1.30192	43.952		LRP2	2.17254	1.31862	0.606948	2.49427	3.07103		SLPI	1.78944	1.44447	0.807224	2.72164	9.69348		TPSAB1	0.797918	0.550901	0.690423	1.465	47.7612		CXorf36	2.736	0.72761	0.265939	1.65589	0		PDK4
BAG1	2.57708	0.505329	0.196086	1.41945	0		PAX5	2.1603	0.92343	0.427454	1.89662	2.02451		FAP	1.25998	0.47355	0.375839	1.38852	43.952		ESR1	2.12734	1.30641	0.614102	2.47325	3.07103		HLA.DRB1	1.78887	0.762756	0.42639	1.69673	9.69348		HMGA1	0.763479	0.253845	0.332485	1.19238	47.7612		TGFB3	2.71026	0.739422	0.272824	1.66951	0		FGL2
FBN1	2.57256	0.845666	0.328725	1.79709	0		BIRC5	2.14512	0.704866	0.328591	1.62999	2.02451		PSMB9	1.24541	0.377238	0.302903	1.29885	43.952		RORA	2.12177	0.588272	0.277255	1.50344	3.07103		ROBO4	1.77751	0.689427	0.387862	1.61264	9.69348		RASGRP1	0.759293	0.339596	0.447253	1.2654	47.7612		MMP7	2.6962	1.45134	0.538289	2.73461	0		GATA4
RBL1	2.555	0.464458	0.181784	1.3798	0		AXIN1	2.14095	0.469046	0.219084	1.38419	2.02451		Basal	1.2422	0.164208	0.132191	1.12055	43.952		PUM1	2.11971	0.267445	0.126171	1.20367	3.07103		FGF7	1.76537	1.00029	0.566616	2.0004	9.69348		PIK3CG	0.748213	0.235317	0.314505	1.17717	47.7612		CDH3	2.68654	1.15858	0.431255	2.23238	0		UBE2T
NOTCH3	2.54635	0.505739	0.198614	1.41985	0		DLL3	2.13404	0.743153	0.348237	1.67383	2.02451		RAD54L	1.23608	0.351252	0.284166	1.27567	43.952		SLC44A4	2.10849	1.13207	0.536909	2.19173	3.07103		HLA.C	1.7565	0.599837	0.341497	1.51555	9.69348		LumB	0.747426	0.100686	0.13471	1.07228	47.7612		LIF	2.68468	0.902084	0.336012	1.86876	0		CKMT1A
FOXA1	2.53799	1.39184	0.548403	2.62413	0		EXO1	2.13302	0.632215	0.296395	1.54994	2.02451		CCND2	1.22622	0.368226	0.300295	1.29076	43.952		SOX9	2.10523	0.668739	0.317656	1.58968	3.07103		JAM2	1.75306	0.797654	0.455006	1.73827	9.69348		ORC6L	0.714255	0.223316	0.312656	1.16741	47.7612		NOTCH1	2.68151	0.529125	0.197324	1.44305	0		CCNE2
AGR2	2.53648	1.80568	0.711883	3.49594	0		RASAL1	2.12841	0.769917	0.361734	1.70517	2.02451		KRT5	1.22509	0.986435	0.805196	1.98128	43.952		EIF4EBP1	2.0997	0.533858	0.254254	1.4478	3.07103		CLEC14A	1.74269	0.634773	0.364248	1.55269	9.69348		ERBB2	0.709914	0.319642	0.450254	1.24802	47.7612		FLNC	2.67707	1.00515	0.375466	2.00715	0		IL7R
RNF103	2.52544	0.506095	0.200399	1.4202	0		PPARGC1A	2.12751	0.867286	0.407653	1.82423	2.02451		Proliferation.Score	1.21818	0.160254	0.131552	1.11748	43.952		AGR2	2.09311	1.53556	0.733626	2.89902	3.07103		CDK6	1.73996	0.682432	0.392211	1.60484	9.69348		GDF5	0.70632	0.31457	0.445365	1.24364	47.7612		EDN1	2.65082	0.833052	0.314262	1.78145	0		GDF15
HAPLN1	2.48923	0.86126	0.345994	1.81662	0		SLC2A1	2.11967	0.659129	0.310958	1.57913	2.02451		AURKB	1.20624	0.351429	0.291341	1.27582	43.952		CCL21	2.08332	1.05286	0.505375	2.07463	3.07103		ZIC2	1.72435	1.06095	0.615277	2.0863	11.3959		AR	0.69815	0.401721	0.575407	1.32108	47.7612		MEOX2	2.65052	1.07737	0.406476	2.11019	0		BCL2
NEIL1	2.45398	0.588789	0.239932	1.50398	0		VEGFD	2.11797	0.74532	0.351902	1.67635	2.02451		CHEK2	1.20054	0.255803	0.213074	1.194	43.952		SPDEF	2.05896	0.799324	0.388217	1.74029	3.07103		JUN	1.71359	0.727474	0.424532	1.65574	11.3959		CCR5	0.69573	0.234932	0.337676	1.17685	47.7612		TNFAIP6	2.63319	0.850787	0.323101	1.80348	0		MELK
NEIL3	2.38067	0.545533	0.229151	1.45956	0		TSPAN7	2.09465	0.832968	0.397665	1.78135	2.02451		BIRC5	1.19457	0.3817	0.31953	1.30288	43.952		TBP	2.05377	0.33789	0.164522	1.26391	3.07103		SOCS3	1.70867	0.880393	0.515251	1.84088	11.3959		RBX1	0.694039	0.122902	0.177082	1.08892	47.7612		MIA	2.63255	1.25356	0.476175	2.38428	0		PRKCB
ASPN	2.37154	0.936608	0.394936	1.91402	0		FUT3	2.08432	1.06119	0.509128	2.08665	2.02451		HOXA5	1.18627	0.488165	0.411512	1.40266	43.952		TBC1D9	2.04628	0.799824	0.390867	1.74089	3.07103		VEGFA	1.69665	0.670871	0.395409	1.59203	11.3959		CHEK2	0.688881	0.175881	0.255314	1.12965	47.7612		BCL6B	2.60138	0.600066	0.230673	1.51579	0		CNTFR
AR	2.36707	0.998738	0.421929	1.99825	0		HES1	2.07417	0.482115	0.232438	1.39679	2.80442		ADM	1.16718	0.39409	0.337644	1.31411	43.952		IFT140	2.01052	0.45248	0.225056	1.36839	5.34018		MLLT3	1.68046	0.622731	0.370572	1.53979	11.3959		THBS1	0.684564	0.222151	0.324515	1.16647	47.7612		LAMB3	2.56832	0.998227	0.388669	1.99754	0		GRB7
GTF2H2	2.36566	0.60801	0.257016	1.52416	0		JUN	2.05433	0.661199	0.321857	1.5814	2.80442		CDKN2A	1.15994	0.418109	0.360456	1.33617	44.0601		SMAD5	1.98999	0.365678	0.183759	1.28849	5.34018		TAP2	1.6796	0.507256	0.302009	1.42134	11.3959		TTK	0.68287	0.236025	0.345637	1.17774	47.7612		CXADR	2.55456	0.939525	0.367784	1.9179	0		WRN
AREG	2.35999	0.940358	0.398459	1.919	0		BBOX1	2.04907	0.969217	0.473004	1.95778	2.80442		FAM83D	1.15304	0.370851	0.321629	1.29312	44.0601		WEE1	1.98984	0.398495	0.200265	1.31813	5.34018		CACNA2D3	1.66596	0.999231	0.599794	1.99893	11.3959		PSMB9	0.679781	0.246794	0.363049	1.18657	47.7612		JAG1	2.52632	0.636228	0.251839	1.55426	0		DNAJC12
DPT	2.35016	1.04541	0.444825	2.06395	0		CCL7	2.04404	0.915721	0.447995	1.88651	2.80442		TAP2	1.1529	0.256342	0.222346	1.19445	44.0601		FLRT3	1.98943	0.819641	0.411998	1.76497	5.34018		CXCL10	1.66157	0.975504	0.587097	1.96633	11.3959		COL11A1	0.678597	0.435792	0.642195	1.35265	47.7612		MYC	2.50015	0.808144	0.323238	1.75096	0		NRDE2
MDM2	2.3445	0.433025	0.184698	1.35006	0		RORB	2.0218	0.861177	0.425947	1.81652	2.80442		EIF3B	1.14603	0.191762	0.167326	1.14216	44.0601		CXADR	1.95837	0.698422	0.356634	1.62273	5.34018		HLA.DRA	1.65291	0.679943	0.411362	1.60208	11.3959		NOTCH2	0.671912	0.162495	0.24184	1.11922	47.7612		DLL1	2.49175	0.702948	0.28211	1.62783	0		HIST1H3H
IL4R	2.34423	0.527535	0.225036	1.44146	0		PSAT1	2.01089	0.891564	0.443368	1.85519	2.80442		IL6	1.14021	0.526246	0.461536	1.44018	44.0601		CXCL10	1.94653	0.760077	0.390478	1.69358	5.34018		CCL2	1.6518	0.855719	0.518053	1.80966	11.3959		CHIT1	0.663524	0.368178	0.554884	1.29072	47.7612		PDCD1LG2	2.48558	0.637882	0.256633	1.55604	0		EP300
LINC02381	2.33813	0.643805	0.275351	1.56244	0		PARP2	1.99093	0.388872	0.195322	1.30937	2.80442		VCAN	1.13738	0.399347	0.351111	1.31891	44.0601		ITPR1	1.93455	0.544137	0.281274	1.45815	5.34018		MARCO	1.64643	1.03534	0.628838	2.04959	11.3959		HLA.DOB	0.662293	0.293221	0.442736	1.22537	47.7612		CDKN2B	2.47234	0.627299	0.253727	1.54467	0		ORC6L
SOCS2	2.32417	0.691428	0.297494	1.61488	0		ARNT2	1.98868	0.809898	0.407254	1.75309	2.80442		RRM2	1.11273	0.348122	0.312855	1.2729	44.3835		ASPN	1.91472	0.778434	0.406552	1.71527	5.34018		GZMH	1.64335	0.761457	0.463356	1.6952	11.3959		RAC3	0.655388	0.202615	0.309152	1.15078	47.7612		DLL4	2.45585	0.602318	0.245258	1.51815	0.391636		EYA1
FAM124B	2.32401	0.596019	0.256462	1.51154	0		PLCB1	1.92566	0.64224	0.333517	1.56075	4.06994		RFC4	1.10494	0.242969	0.219894	1.18343	44.3835		CHAD	1.90659	1.19141	0.624892	2.28376	5.34018		TYMP	1.63351	0.526697	0.322432	1.44063	11.3959		CACNG4	0.653226	0.367559	0.562682	1.29017	47.7612		MAML2	2.45389	0.575119	0.23437	1.4898	0.391636		MED1
ERCC1	2.32086	0.334386	0.144078	1.26084	0		ZBTB16	1.91027	0.843828	0.441732	1.79481	4.06994		CCNA2	1.10129	0.293539	0.26654	1.22564	44.3835		CXXC5	1.90541	0.509755	0.267531	1.42381	5.34018		CCR5	1.63053	0.624766	0.383166	1.54196	11.3959		MEOX2	0.64792	0.338996	0.523207	1.26488	47.7612		GABRP	2.44815	1.41387	0.577525	2.66451	0.391636		FLRT3
CYP4F3	2.31903	1.15735	0.499068	2.23048	0		PPP2R2C	1.87693	1.04961	0.559214	2.06996	4.06994		ORC6L	1.10049	0.287441	0.261193	1.22047	44.3835		NSD3	1.90462	0.467879	0.245654	1.38307	5.34018		JCAD	1.62194	0.633224	0.390413	1.55103	11.3959		RAC2	0.63474	0.23473	0.369805	1.17669	47.7612		SERPINH1	2.44384	0.58346	0.238747	1.49844	0.391636		HDAC1
BRCA1	2.31503	0.525851	0.227147	1.43978	0		IL1R2	1.87534	0.842232	0.449109	1.79282	4.06994		G6PD	1.06934	0.227562	0.212805	1.17085	44.3835		FGL2	1.89671	0.549928	0.289938	1.46401	5.34018		PIK3R5	1.6186	0.543754	0.335941	1.45776	11.3959		NRCAM	0.631089	0.308059	0.488139	1.23804	47.7612		IL3RA	2.40735	0.617717	0.256596	1.53444	0.391636		PUM1
CLEC5A	2.3073	0.721322	0.312626	1.64869	0		INHBB	1.86422	0.706547	0.379003	1.63189	4.06994		CCNE2	1.06498	0.281315	0.264151	1.2153	44.3835		TMPRSS2	1.881	0.689011	0.3663	1.61218	5.34018		FREM2	1.61831	0.971231	0.600153	1.96051	11.3959		HIST3H2BB	0.625895	0.197872	0.316143	1.14701	47.7612		DDR2	2.4042	0.641514	0.26683	1.55997	0.391636		PIK3CA
OCLN	2.29103	0.659643	0.287925	1.57969	0		NCAPH2	1.85469	0.327678	0.176676	1.25499	4.06994		DEPDC1	1.06466	0.293932	0.276081	1.22598	44.3835		MET	1.86413	0.639135	0.34286	1.5574	5.34018		EDN1	1.59289	0.732879	0.460095	1.66195	13.945		HLA.DMA	0.61665	0.181008	0.293535	1.13368	47.7612		PDGFRA	2.36992	0.716359	0.302272	1.64303	0.391636		TRIP13
STK11IP	2.28942	0.362686	0.158418	1.28582	0		PKMYT1	1.85325	0.56028	0.302324	1.47456	4.06994		IDO1	1.05774	0.481943	0.455635	1.39662	44.3835		OAZ1	1.84775	0.290665	0.157308	1.2232	5.34018		GADD45G	1.58802	0.791081	0.498156	1.73037	13.945		CCNB1	0.60011	0.184503	0.307449	1.13643	47.7612		WNT11	2.3413	0.852984	0.36432	1.80623	0.391636		PSMB7
PIP	2.27948	1.69319	0.742798	3.23371	1.13075		PTCH1	1.83901	0.589049	0.320308	1.50425	4.06994		TAP1	1.05692	0.272464	0.257791	1.20787	45.2572		LumB	1.84595	0.185988	0.100755	1.1376	5.34018		GRB2	1.57198	0.414581	0.263732	1.33291	13.945		IL10RA	0.572406	0.184922	0.323061	1.13676	47.7612		ID4	2.32489	0.8157	0.350856	1.76015	0.391636		RASGRP1
SOX17	2.27805	0.866566	0.380397	1.82332	1.13075		KIF2C	1.815	0.572111	0.315212	1.4867	4.06994		THY1	1.05494	0.352151	0.333812	1.27646	45.2572		TSPAN1	1.83561	0.957907	0.521846	1.94249	5.34018		MME	1.56832	0.916456	0.584356	1.88747	13.945		ATAD2	0.568424	0.161664	0.284407	1.11858	47.7612		IL1R2	2.30905	0.940149	0.407158	1.91873	0.391636		GSK3B
RBL2	2.27711	0.432977	0.190143	1.35002	1.13075		RAD51C	1.81418	0.414549	0.228505	1.33288	4.06994		CD24	1.0474	0.492111	0.469843	1.4065	45.2572		HOXB3	1.83098	0.642301	0.350795	1.56082	5.34018		TIGIT	1.56437	0.753788	0.481849	1.68621	13.945		CCNA2	0.568384	0.181465	0.319265	1.13403	47.7612		IL6	2.29983	0.993231	0.431872	1.99064	0.391636		GPX3
HIST1H3H	2.27343	0.566793	0.249313	1.48123	1.13075		EGF	1.77065	0.762237	0.430483	1.69612	5.72571		SHMT2	1.04673	0.24029	0.229564	1.18123	45.2572		RNF103	1.82808	0.377912	0.206726	1.29946	5.34018		PTCH1	1.55875	0.657851	0.422038	1.57773	13.945		CDCA7L	0.5628	0.216164	0.384087	1.16164	47.7612		BNC2	2.28358	0.672754	0.294605	1.59411	0.391636		KIF11
OGN	2.26992	0.901717	0.397246	1.86829	1.13075		PRKDC	1.7668	0.347115	0.196465	1.27201	5.72571		CDC25C	1.0262	0.26389	0.257154	1.20071	45.2572		ZFYVE9	1.81472	0.369241	0.203471	1.29167	5.34018		TSPAN7	1.55443	0.816976	0.525578	1.76171	13.945		DUSP6	0.550825	0.164693	0.298994	1.12093	47.7612		IL2RA	2.28313	0.632293	0.276941	1.55003	0.391636		GZMH
SNAI1	2.24153	0.590603	0.263483	1.50588	1.13075		S1PR1	1.76191	0.551803	0.313185	1.46592	5.72571		SLC2A1	1.02223	0.309404	0.302677	1.2392	45.2572		DUSP4	1.8068	0.768427	0.425296	1.70341	5.34018		NKG7	1.55247	0.84585	0.544842	1.79732	13.945		UBE2T	0.548012	0.169353	0.309032	1.12455	47.7612		CDK6	2.28282	0.615091	0.269443	1.53165	0.391636		MAPK1
KAT2B	2.23103	0.502851	0.22539	1.41701	1.13075		FLNC	1.75369	0.731798	0.417291	1.66071	5.72571		NEIL3	1.02122	0.267031	0.261482	1.20333	45.2572		TNKS	1.794	0.333377	0.185829	1.25996	8.47063		CXCR6	1.54801	0.715499	0.462204	1.64205	13.945		LEF1	0.54685	0.208078	0.380503	1.15515	47.7612		SLPI	2.27713	1.27046	0.557921	2.41238	0.669755		CETN2
PGR	2.21537	1.03116	0.465454	2.04366	1.13075		LEMD1	1.74665	0.611091	0.349864	1.52741	5.72571		SLPI	1.0143	0.604217	0.595697	1.52015	45.2572		STAT1	1.78966	0.392373	0.219245	1.31255	8.47063		MFNG	1.5458	0.565	0.365507	1.47939	13.945		KIF11	0.546261	0.170403	0.311944	1.12537	47.7612		THBS4	2.27192	1.2719	0.559833	2.41479	0.669755		PLAT
HIST1H2BH	2.18304	0.503894	0.230822	1.41804	1.13075		APOD	1.74416	1.19453	0.684871	2.2887	5.72571		CDC25A	0.994348	0.273131	0.274684	1.20843	45.6073		RB1	1.77972	0.328776	0.184735	1.25595	8.47063		FOSL1	1.53454	0.713913	0.46523	1.64025	13.945		KIFC1	0.540935	0.187143	0.345961	1.13851	47.7612		SNAI1	2.25743	0.631193	0.279607	1.54884	0.669755		KIF23
SFRP4	2.1652	0.945699	0.436772	1.92612	1.13075		CNTFR	1.74263	0.741838	0.4257	1.67231	5.72571		CD19	0.991752	0.410032	0.413442	1.32872	45.6073		SMAD4	1.76799	0.30483	0.172417	1.23527	8.47063		INHBA	1.50872	0.635488	0.42121	1.55346	16.1917		CA12	0.535062	0.339501	0.634509	1.26532	47.7612		TLR4	2.237	0.494738	0.221161	1.40907	0.669755		CSF3R
EIF2AK3	2.16174	0.37125	0.171736	1.29347	1.13075		CDC6	1.73479	0.522634	0.301267	1.43658	5.72571		PRKACB	0.971945	0.305712	0.314537	1.23603	46.0143		NGFR	1.70649	0.626965	0.367401	1.54431	8.47063		ISM1	1.50657	0.711008	0.471938	1.63695	16.1917		TRIP13	0.53094	0.166755	0.314075	1.12253	47.7612		SRPX	2.22232	0.812232	0.365489	1.75593	0.669755		HLA.DQA1
DDB2	2.15999	0.501287	0.232078	1.41548	1.13075		PTGS2	1.73464	0.74004	0.426624	1.67022	5.72571		MMP14	0.969967	0.330095	0.340316	1.2571	46.0143		HDAC6	1.6992	0.267871	0.157645	1.20403	8.47063		IKZF3	1.49326	0.757298	0.507143	1.69032	16.1917		ATM	0.523855	0.134685	0.257105	1.09785	47.7612		MMP14	2.21923	0.705047	0.317699	1.6302	0.669755		HDAC10
HGF	2.15877	0.672081	0.311325	1.59337	1.13075		BAIAP2L1	1.73261	0.455928	0.263145	1.37166	5.72571		PRKDC	0.968698	0.184526	0.190489	1.13644	46.0143		CA12	1.6887	0.810538	0.479978	1.75387	8.47063		HAPLN1	1.48688	0.798789	0.537223	1.73964	16.1917		DLGAP5	0.522674	0.185876	0.355625	1.13751	47.7612		PLA2G3	2.18647	0.845321	0.386615	1.79666	0.669755		PDGFB
TWIST2	2.15857	0.669323	0.310077	1.59033	1.13075		GZMB	1.73035	0.700456	0.404806	1.62502	5.72571		KRT14	0.954581	0.859678	0.900581	1.81463	46.0143		CCND1	1.68427	0.622874	0.369818	1.53994	8.47063		FGF2	1.4809	0.726373	0.490496	1.65447	16.1917		HELLS	0.522409	0.15674	0.300033	1.11477	47.7612		MMP11	2.14666	0.953469	0.444164	1.93652	0.669755		CCNA2
AXIN1	2.15642	0.404588	0.18762	1.32371	1.13075		ELOVL2	1.71586	0.862018	0.502382	1.81758	5.72571		GZMB	0.953446	0.373989	0.39225	1.29593	46.0143		ARID1A	1.67134	0.246664	0.147585	1.18646	8.47063		HK2	1.47213	0.537299	0.364982	1.45125	16.1917		GRB7	0.515952	0.229297	0.444416	1.17226	47.7612		JCAD	2.1444	0.575499	0.268373	1.49019	0.669755		CPA3
BBC3	2.14657	0.449187	0.209258	1.36527	1.13075		ZNF205	1.71527	0.329763	0.192251	1.25681	5.72571		HLA.B	0.93343	0.268733	0.287899	1.20475	46.0143		HLA.DRA	1.6623	0.455665	0.274118	1.37142	8.47063		PDE9A	1.46267	0.59403	0.406128	1.50946	16.1917		NEIL3	0.51004	0.159689	0.313092	1.11705	47.7612		FZD10	2.12845	0.731372	0.343618	1.66022	0.669755		CDC6
NRDE2	2.1093	0.332207	0.157496	1.25894	1.13075		HAPLN1	1.71389	0.699405	0.408079	1.62383	5.72571		KNTC2	0.926935	0.273679	0.295251	1.20889	46.0143		GUSB	1.66071	0.330784	0.199183	1.2577	8.47063		PLA2G4A	1.44851	0.609251	0.420606	1.52547	16.1917		UBE2C	0.507249	0.188474	0.371561	1.13956	47.7612		WNT2	2.12292	0.792918	0.373503	1.73257	0.669755		TFDP1
CDKN2A	2.10629	0.669001	0.31762	1.58997	1.13075		CACNG1	1.70404	0.636181	0.373338	1.55421	5.72571		HIST3H2BB	0.917507	0.242529	0.264335	1.18306	46.0143		DTX1	1.63553	0.462757	0.282941	1.37817	8.47063		KRT17	1.44608	1.34152	0.927697	2.53418	16.1917		MYBL2	0.50432	0.194735	0.386133	1.14451	47.7612		MME	2.12166	0.855053	0.403011	1.80882	0.669755		BAG1
PYCARD	2.1056	0.500111	0.237515	1.41432	1.13075		CXCL8	1.70263	0.917981	0.539156	1.88947	5.72571		GGH	0.91716	0.312501	0.340727	1.24186	46.0143		MAPT	1.62406	0.773291	0.476148	1.70916	8.47063		CXorf36	1.43237	0.560472	0.391291	1.47475	16.1917		GZMM	0.504048	0.21369	0.423947	1.15965	47.7612		APOD	2.12021	1.32086	0.622988	2.49815	0.669755		CTSW
CDKN2D	2.0846	0.537112	0.257657	1.45106	1.13075		FZD10	1.70076	0.645104	0.379304	1.56385	5.72571		COL11A1	0.916603	0.49225	0.537037	1.40664	46.9611		HDAC2	1.60428	0.302614	0.188629	1.23338	11.6536		RARRES3	1.43198	0.707189	0.493854	1.63262	16.1917		CCND1	0.498295	0.243781	0.489231	1.18409	47.7612		NOTCH3	2.11284	0.44732	0.211715	1.3635	0.669755		PARP2
KIF11	2.07218	0.475367	0.229404	1.39027	1.13075		TNF	1.69367	0.469438	0.277172	1.38457	5.72571		LTB	0.914111	0.429689	0.470062	1.34694	46.9611		TEK	1.57908	0.399843	0.253213	1.31936	11.6536		HLA.DOB	1.42694	0.718138	0.503271	1.64506	16.1917		DUSP4	0.490899	0.276459	0.563169	1.21122	47.7612		CRYAB	2.10843	0.923627	0.438064	1.89688	0.669755		BMP6
IGF1	2.07157	0.822867	0.397219	1.76892	1.13075		EYA1	1.67923	0.832117	0.495536	1.7803	5.72571		ITGB1	0.912162	0.20869	0.228787	1.15564	46.9611		MDM2	1.57587	0.300186	0.190488	1.2313	11.6536		OGN	1.4259	0.876975	0.615032	1.83652	16.1917		DEPDC1	0.48544	0.160535	0.330699	1.1177	47.7612		CXCL12	2.09726	0.777899	0.370912	1.71463	0.669755		BRCA2
RAD51C	2.07013	0.403762	0.195041	1.32295	1.13075		FREM2	1.67809	0.766307	0.456655	1.70091	5.72571		HMGA1	0.912078	0.25373	0.278189	1.19229	46.9611		PMS2	1.54896	0.223254	0.144131	1.16736	11.6536		MED1	1.41446	0.435885	0.308165	1.35274	16.1917		HIST1H1C	0.481495	0.119168	0.247495	1.08611	47.7612		VCAN	2.09131	0.687664	0.32882	1.61067	0.669755		RAC3
TNKS	2.06605	0.374946	0.18148	1.29679	1.13075		NTRK2	1.65917	0.768931	0.463442	1.70401	5.72571		SFRP1	0.896563	0.499198	0.556791	1.41343	46.9611		RBX1	1.53266	0.204619	0.133506	1.15238	11.6536		TEK	1.41377	0.538244	0.380716	1.4522	16.1917		DHRS2	0.468165	0.356898	0.762333	1.28067	47.7612		ICAM1	2.087	0.618684	0.296447	1.53547	0.669755		E2F5
PRC1	2.05389	0.508603	0.247629	1.42267	1.13075		CKB	1.65883	0.747732	0.450759	1.67915	5.72571		HLA.DQA1	0.894354	0.824711	0.92213	1.77118	46.9611		CHEK2	1.51764	0.292901	0.192998	1.2251	11.6536		PRKCB	1.41303	0.657339	0.465199	1.57717	16.1917		SLC39A6	0.465616	0.262092	0.562893	1.19922	47.7612		CCL2	2.06153	0.737102	0.35755	1.66682	1.32796		FOXM1
CDC25A	2.02621	0.490273	0.241965	1.40471	1.13075		JAM2	1.65423	0.573683	0.346798	1.48832	5.72571		PKMYT1	0.892784	0.262029	0.293497	1.19916	46.9611		CEACAM6	1.49635	1.08388	0.72435	2.11973	11.6536		BMP2	1.4099	0.704381	0.499596	1.62945	16.1917		HIST1H3H	0.454716	0.154636	0.340071	1.11314	47.7612		RASGRP1	2.05959	0.721314	0.350222	1.64868	1.32796		CCR2
TLE3	2.02325	0.42535	0.210231	1.3429	1.13075		MYC	1.62715	0.584473	0.359201	1.49949	7.25998		PIK3R3	0.892427	0.239242	0.26808	1.18037	46.9611		NEIL1	1.49503	0.37111	0.24823	1.29335	11.6536		FSTL3	1.40719	0.60587	0.430553	1.5219	16.1917		CDCA1	0.450578	0.150858	0.334811	1.11023	47.7612		CKMT1A	2.05824	0.777923	0.377955	1.71466	1.32796		NKG7
DKK1	2.0171	0.842643	0.417749	1.79333	1.13075		CDKN2D	1.60371	0.485254	0.302581	1.39983	7.25998		MMP7	0.881876	0.510438	0.578809	1.42448	46.9611		Her2	1.46954	0.137198	0.0933611	1.09977	11.6536		HSPA2	1.40365	0.741533	0.528289	1.67195	16.1917		CD24	0.444262	0.250008	0.562749	1.18921	47.7612		ROBO4	2.05369	0.549188	0.267415	1.46326	1.32796		LTB
KIAA0040	2.00912	0.531522	0.264555	1.44545	1.13075		HSPA2	1.55837	0.625889	0.401631	1.54316	7.25998		KIF14	0.880284	0.249287	0.283189	1.18862	46.9611		AR	1.44154	0.629215	0.436488	1.54672	15.3894		TMPRSS4	1.38654	0.878008	0.633237	1.83784	16.1917		RAD52	0.438024	0.126938	0.289797	1.09197	47.7612		Basal	2.05336	0.250992	0.122235	1.19003	1.32796		TBX1
FAM214A	2.00572	0.49172	0.245159	1.40612	1.13075		WNT5A	1.55176	0.558235	0.359742	1.47247	7.25998		FGF10	0.862902	0.4786	0.55464	1.39339	46.9611		SYTL4	1.40879	0.396034	0.281115	1.31589	15.3894		NPR1	1.3859	0.601131	0.433747	1.51691	16.1917		CCR2	0.437876	0.173264	0.395693	1.12761	47.7612		HOXA5	2.04846	0.791107	0.386196	1.7304	1.32796		CFD
NRXN3	1.99132	0.697122	0.35008	1.62127	1.13075		PLCB4	1.5442	0.495573	0.320926	1.40988	7.25998		ELF3	0.860402	0.339436	0.394508	1.26526	46.9611		FST	1.40526	0.503277	0.358139	1.41743	15.3894		IL10RA	1.36531	0.501591	0.367384	1.41577	16.1917		FAM198B	0.433509	0.179307	0.413618	1.13234	47.7612		OLFML2B	2.04749	0.763277	0.372786	1.69734	1.32796		PMS2
SPDEF	1.98851	0.7552	0.379782	1.68787	1.13075		PFDN2	1.54261	0.278645	0.180632	1.21305	7.25998		IL22RA2	0.856868	0.330389	0.385578	1.25735	46.9611		MTOR	1.405	0.194339	0.13832	1.1442	15.3894		ETV4	1.36399	0.787565	0.577396	1.72616	16.1917		HLA.B	0.433484	0.149379	0.344601	1.10909	47.7612		TNN	2.04486	0.641404	0.313667	1.55985	1.32796		RORA
NOTCH2	1.96939	0.35082	0.178136	1.27528	1.13075		JAG2	1.53126	0.50634	0.330669	1.42044	9.72656		TMPRSS4	0.850931	0.39644	0.46589	1.31626	46.9611		SERBP1	1.39354	0.222809	0.159887	1.167	15.3894		HOXB3	1.3545	0.715793	0.528457	1.64239	16.1917		FAP	0.426425	0.192276	0.450901	1.14256	47.7612		LRRC32	2.03673	0.556585	0.273274	1.47078	1.32796		BIRC5
SDHA	1.96566	0.316685	0.161109	1.24547	2.03287		SPRY4	1.52852	0.412308	0.269743	1.33081	9.72656		Her2	0.84854	0.0882267	0.103975	1.06306	47.5388		CDK4	1.39048	0.209939	0.150983	1.15664	15.3894		EDNRB	1.35419	0.589727	0.435482	1.50496	16.1917		IL13RA1	0.42596	0.100116	0.235036	1.07186	47.7612		ID1	2.0172	0.579341	0.287201	1.49417	1.32796		RPS6KB1
CXCL12	1.94547	0.679693	0.349372	1.6018	2.03287		IL1B	1.51897	0.638576	0.4204	1.55679	9.72656		CXCR6	0.845115	0.287799	0.340544	1.22078	47.5388		MYCN	1.36666	0.551434	0.40349	1.46554	15.3894		PDCD1LG2	1.3534	0.50951	0.376466	1.42357	16.1917		JAK3	0.425631	0.158895	0.373316	1.11643	47.7612		TTYH1	2.0108	0.853086	0.424252	1.80636	1.32796		FGFR2
ADCY9	1.94299	0.472621	0.243245	1.38763	2.03287		GADD45A	1.49941	0.406993	0.271435	1.32592	9.72656		GZMA	0.84068	0.282303	0.335803	1.21613	47.5388		CDC14B	1.36394	0.327037	0.239773	1.25443	15.3894		HLA.DPA1	1.35194	0.576997	0.426791	1.49174	16.1917		CD8B	0.421667	0.185703	0.440402	1.13737	47.7612		VIT	2.00241	0.884918	0.441926	1.84666	1.32796		CDKN2C
CD276	1.94265	0.333479	0.171662	1.26005	2.03287		IL24	1.48651	0.72315	0.486475	1.65078	9.72656		FOXP3	0.837468	0.256443	0.306212	1.19453	47.5388		HIST3H2BB	1.35386	0.324295	0.239534	1.25205	15.3894		MAML2	1.34851	0.463975	0.344064	1.37934	16.1917		EGLN2	0.416535	0.103314	0.248032	1.07424	47.7612		TGFBR2	1.99083	0.557765	0.280167	1.47199	1.32796		RAC2
TFF3	1.9352	1.41595	0.731681	2.66836	2.03287		E2F5	1.47161	0.386135	0.26239	1.30689	9.72656		PCNA	0.835529	0.174666	0.209048	1.1287	47.5388		ATM	1.3389	0.260515	0.194574	1.19791	15.3894		STAT1	1.34802	0.446064	0.330903	1.36232	16.1917		COLEC12	0.414901	0.189542	0.456838	1.1404	47.7612		CD24	1.98391	0.875356	0.441227	1.83446	1.32796		SDHA
TFRC	1.93452	0.400812	0.20719	1.32025	2.03287		EFNA5	1.46649	0.506567	0.345428	1.42067	9.72656		HIF1A	0.827701	0.196042	0.236851	1.14555	47.5388		SIDT1	1.33184	0.586118	0.440083	1.5012	15.3894		ENO1	1.33634	0.406209	0.30397	1.3252	16.1917		CDCA5	0.410511	0.133761	0.325841	1.09715	47.7612		DSC2	1.98246	0.607943	0.306662	1.52409	1.32796		IL10RA
BMP4	1.93318	0.635675	0.328824	1.55366	2.03287		RNF103	1.46525	0.347943	0.237463	1.27274	9.72656		CDKN2C	0.827411	0.228309	0.275932	1.17146	47.5388		KDR	1.31986	0.3107	0.235404	1.24031	15.3894		FAM124B	1.33517	0.53143	0.398023	1.44536	16.1917		TAP1	0.409154	0.126368	0.308853	1.09154	47.7612		LPL	1.97595	0.801595	0.405676	1.74303	1.32796		MAD2L1
CXXC5	1.92843	0.50474	0.261736	1.41887	2.03287		DKK1	1.46495	0.718715	0.490606	1.64572	9.72656		MME	0.821121	0.353662	0.430706	1.2778	47.5388		HLA.DPB1	1.31376	0.369364	0.28115	1.29178	16.7317		GADD45A	1.33263	0.475891	0.357107	1.39078	16.1917		TLE3	0.406559	0.116214	0.285848	1.08389	47.7612		CNTFR	1.97379	0.763702	0.386922	1.69784	1.32796		JAM2
NEO1	1.92507	0.440755	0.228955	1.35731	2.03287		NOTCH1	1.45884	0.323516	0.221762	1.25138	9.72656		BAIAP2L1	0.779912	0.199092	0.255275	1.14798	47.5388		ABCA8	1.29464	0.502023	0.387771	1.4162	16.7317		BNC2	1.33133	0.572778	0.43023	1.48739	16.1917		GATA3	0.405762	0.269642	0.664532	1.20551	47.7612		ADM	1.96798	0.623226	0.316683	1.54032	1.32796		HBB
PBX3	1.92431	0.457873	0.237941	1.37352	2.03287		ETV4	1.41062	0.619866	0.439429	1.53673	9.72656		TYMP	0.776983	0.18482	0.237869	1.13668	47.5388		EP300	1.27804	0.170966	0.133773	1.12581	16.7317		NOD2	1.32963	0.596368	0.448521	1.51191	16.1917		FGL2	0.400649	0.154219	0.384922	1.11282	47.7612		TIE1	1.95448	0.477211	0.244163	1.39205	1.32796		COL2A1
POLD1	1.92162	0.371385	0.193267	1.29359	2.03287		TYMS	1.40853	0.455151	0.323139	1.37093	9.72656		CCL8	0.769021	0.287137	0.37338	1.22022	48.7796		ABCF1	1.25718	0.178795	0.142219	1.13194	16.7317		NFATC1	1.32931	0.513483	0.386279	1.42749	16.1917		MAML2	0.39911	0.120799	0.302671	1.08734	47.7612		ZEB2	1.94395	0.475819	0.24477	1.39071	1.32796		BCAS1
FGFR2	1.90377	0.697186	0.366214	1.62134	2.03287		ISG15	1.40769	0.531341	0.377456	1.44527	9.72656		CCL5	0.767586	0.280399	0.3653	1.21453	48.7796		LumA	1.25227	0.146979	0.11737	1.10725	16.7317		PSMB10	1.32844	0.398538	0.300005	1.31817	16.1917		MKI67	0.397851	0.141441	0.355512	1.10301	47.7612		LAMC2	1.92792	0.84222	0.436854	1.79281	1.32796		CXCR6
NTRK2	1.89951	0.752039	0.395913	1.68417	2.03287		HOXA9	1.4058	0.551808	0.392523	1.46592	9.72656		IL20RA	0.764133	0.307243	0.402081	1.23734	48.7796		S100A14	1.2468	0.570871	0.457869	1.48542	16.7317		S1PR1	1.32671	0.548198	0.413201	1.46226	16.1917		MFNG	0.393188	0.126678	0.322181	1.09178	47.7612		HLA.B	1.92432	0.518303	0.269343	1.43227	1.32796		BCL2L1
HOXA5	1.89431	0.688897	0.363666	1.61205	2.03287		NDP	1.4001	0.749359	0.535218	1.68105	9.72656		POLQ	0.763572	0.212405	0.278172	1.15862	48.7796		NAT1	1.24417	0.60919	0.489635	1.5254	16.7317		CDC6	1.32639	0.527064	0.397369	1.44099	16.1917		SPN	0.3907	0.155662	0.398417	1.11393	47.7612		CMKLR1	1.9135	0.467121	0.244118	1.38235	1.32796		SKP1
TSPAN1	1.88103	0.958281	0.509445	1.94299	2.03287		RPS6KB2	1.38221	0.290289	0.210018	1.22288	12.0906		STAT1	0.757329	0.184346	0.243415	1.1363	48.7796		COL27A1	1.2258	0.394663	0.321964	1.31464	16.7317		HLA.DMA	1.32496	0.442563	0.334019	1.35902	16.1917		FOXA1	0.390306	0.292872	0.750363	1.22508	47.7612		LTB	1.89707	0.837609	0.441527	1.78709	1.32796		CXCL5
WNT6	1.87714	0.586963	0.312691	1.50208	2.03287		CDCA8	1.38192	0.406532	0.29418	1.3255	12.0906		HLA.A	0.752971	0.303449	0.403002	1.23409	48.7796		DTX4	1.21863	0.326693	0.268081	1.25414	16.7317		NR4A1	1.32403	0.929248	0.701833	1.90428	16.1917		FAM214A	0.3846	0.128152	0.333208	1.09289	47.7612		PTGDS	1.85739	0.90514	0.487318	1.87273	1.32796		PALMD
IL1R2	1.8646	0.717379	0.384736	1.64419	2.03287		RAD54L	1.38097	0.407312	0.294946	1.32621	12.0906		CAV1	0.751371	0.251461	0.33467	1.19041	48.7796		BCL2L1	1.21122	0.251869	0.207947	1.19075	16.7317		WNT7B	1.30988	0.619677	0.473079	1.53653	16.1917		MYC	0.378396	0.157509	0.416255	1.11536	47.7612		COL9A3	1.83819	0.821577	0.44695	1.76734	2.12203		RB1
PARP4	1.86089	0.338449	0.181875	1.2644	2.03287		COL2A1	1.37802	0.369884	0.268417	1.29225	12.0906		HLA.DPA1	0.750776	0.235753	0.314013	1.17752	48.7796		PSAT1	1.19111	0.466607	0.391743	1.38186	16.7317		LAG3	1.30155	0.504877	0.387904	1.419	16.1917		CDC20	0.359937	0.120141	0.333784	1.08684	47.7612		COL4A6	1.82462	0.665	0.364459	1.58557	2.12203		LINC02381
RASGRF2	1.84996	0.476948	0.257815	1.3918	2.03287		PRKX	1.37647	0.483824	0.351496	1.39845	12.0906		KCNB1	0.749769	0.284032	0.378826	1.21759	48.7796		CD68	1.17405	0.254272	0.216576	1.19273	16.7317		LAMC2	1.29826	0.821926	0.6331	1.76776	16.1917		THBS2	0.352052	0.16328	0.463794	1.11983	47.7612		CCND2	1.8088	0.510182	0.282056	1.42423	2.12203		IFT140
ESPL1	1.84708	0.443791	0.240266	1.36017	2.03287		PLA2G4A	1.37553	0.44078	0.320445	1.35734	12.0906		KIFC1	0.749728	0.217002	0.289441	1.16232	48.7796		ELOVL2	1.17288	0.519038	0.442534	1.433	16.7317		CDH5	1.29535	0.495239	0.382322	1.40955	16.1917		SIGIRR	0.345384	0.104496	0.302549	1.07512	47.7612		FOXC1	1.79748	0.750583	0.417575	1.68247	2.12203		SMAD5
POLR2A	1.8458	0.268288	0.145351	1.20438	2.03287		ADM	1.37394	0.481189	0.350225	1.39589	12.0906		IRF6	0.749128	0.259201	0.346004	1.19682	48.7796		SLC39A6	1.16854	0.499618	0.427558	1.41384	16.7317		KLRK1	1.29258	0.632714	0.489495	1.55048	16.1917		MSR1	0.335605	0.102158	0.304399	1.07338	47.7612		HLA.DPA1	1.79546	0.528173	0.294171	1.4421	2.12203		BMPR1A
THBS1	1.84208	0.441233	0.23953	1.35776	2.03287		BDNF	1.34242	0.528194	0.393463	1.44212	12.0906		SKA3	0.74366	0.192854	0.259331	1.14302	48.7796		CKS1B	1.16015	0.232864	0.200719	1.17517	18.0807		PALMD	1.29004	0.539878	0.418497	1.45385	16.1917		SMAD1	0.334679	0.0736748	0.220136	1.05239	47.7612		MMRN2	1.78956	0.441091	0.24648	1.35763	2.12203		KIF2C
MLH1	1.84109	0.262524	0.142592	1.19958	2.03287		HDAC11	1.33437	0.348251	0.260985	1.27302	12.0906		XRCC2	0.736558	0.205564	0.279088	1.15314	48.7796		LTBP1	1.16004	0.304557	0.262539	1.23504	18.0807		ENPP2	1.28588	0.661326	0.5143	1.58154	16.1917		GZMA	0.333416	0.133973	0.40182	1.09731	47.7612		ABCA8	1.77695	0.713423	0.401487	1.63969	2.12203		CD8B
INHBA	1.83266	0.501618	0.27371	1.4158	2.03287		PALB2	1.31022	0.232886	0.177746	1.17518	12.0906		LAD1	0.734865	0.313145	0.426126	1.24241	48.7796		MYCT1	1.15812	0.281638	0.243186	1.21557	18.0807		CSF3R	1.27636	0.603811	0.473075	1.51973	24.689		FGF13	0.330444	0.132754	0.401743	1.09638	47.7612		PIM1	1.76809	0.532902	0.301401	1.44684	2.12203		ARID1A
BMPR2	1.8326	0.296838	0.161977	1.22845	2.03287		BAIAP3	1.30121	0.553209	0.425148	1.46735	12.0906		RAD51	0.732505	0.187347	0.255763	1.13867	48.7796		MLH1	1.15162	0.168637	0.146434	1.124	18.0807		EGFR	1.27174	0.720967	0.566914	1.64829	24.689		AURKA	0.328991	0.100563	0.30567	1.07219	47.7612		MFNG	1.76755	0.445606	0.252103	1.36189	2.12203		SIX1
TNKS2	1.80867	0.323379	0.178794	1.25126	2.03287		FGF13	1.27081	0.441999	0.34781	1.35849	15.4089		IL2RB	0.730549	0.248827	0.340603	1.18824	48.7796		FGF13	1.15128	0.350969	0.304851	1.27542	18.0807		TGFB1	1.26965	0.447852	0.352737	1.36401	24.689		BRCA1	0.328666	0.101953	0.310203	1.07323	47.7612		LAMA3	1.76331	0.65006	0.368658	1.56923	2.12203		ROR.P..Subtype...Proliferation.
TBC1D9	1.80395	0.691161	0.383139	1.61458	2.03287		ZEB1	1.26761	0.336742	0.26565	1.2629	15.4089		SERBP1	0.708409	0.125458	0.177099	1.09085	49.6278		NRXN3	1.15115	0.415663	0.361084	1.33391	18.0807		JAK3	1.26649	0.537814	0.424648	1.45177	24.689		PIK3CD	0.32455	0.114728	0.353498	1.08277	47.7612		COLEC12	1.75688	0.630042	0.358615	1.54761	2.12203		MLLT3
POPDC3	1.7857	0.693743	0.3885	1.61747	2.03287		POLQ	1.26559	0.364619	0.288102	1.28754	15.4089		GAS1	0.707942	0.294033	0.415334	1.22606	49.6278		HDAC10	1.12979	0.223897	0.198176	1.16788	18.0807		FOXP3	1.26318	0.526375	0.416708	1.44031	24.689		RRM2	0.324367	0.121648	0.375031	1.08798	47.7612		EFNA5	1.75632	0.55038	0.313371	1.46447	2.12203		WT1
MUC1	1.77595	0.807165	0.454498	1.74977	2.03287		ESPL1	1.24634	0.351811	0.282276	1.27616	15.4089		GNG4	0.704799	0.31619	0.448625	1.24504	49.6278		ID2	1.12928	0.27124	0.240188	1.20684	18.0807		HLA.DPB1	1.26298	0.533009	0.422025	1.44694	24.689		CCND2	0.313818	0.113071	0.360308	1.08153	47.7612		BBOX1	1.75493	0.759614	0.432846	1.69304	2.12203		LPL
AURKB	1.76403	0.454959	0.257908	1.37074	2.03287		PRKAA2	1.23053	0.472041	0.383607	1.38707	15.4089		BCL11A	0.698968	0.343183	0.490986	1.26855	49.6278		CCR5	1.1263	0.288874	0.25648	1.22169	18.0807		CACNG1	1.25387	0.617493	0.492468	1.53421	24.689		FOXM1	0.313436	0.109088	0.34804	1.07855	47.7612		ZEB1	1.74721	0.419239	0.239949	1.33722	2.12203		RFC4
ADD1	1.75183	0.34609	0.197559	1.27111	2.03287		PDCD1	1.22782	0.550691	0.448511	1.46479	15.4089		PIK3R2	0.684403	0.143272	0.209339	1.10441	49.8976		BTG2	1.12412	0.333193	0.296404	1.2598	18.0807		CTSW	1.24412	0.587226	0.471999	1.50235	24.689		HLA.DPA1	0.309676	0.11631	0.375586	1.08396	47.7612		CDH5	1.73425	0.456601	0.263284	1.3723	2.12203		ABCA8
DUSP4	1.74685	0.72646	0.415868	1.65457	2.03287		FGF18	1.22737	0.37213	0.303193	1.29426	15.4089		SMC1B	0.660224	0.267969	0.405876	1.20411	50.6715		ETV4	1.1226	0.433276	0.385959	1.3503	18.0807		CEACAM6	1.24374	1.35126	1.08645	2.55135	24.689		ELK3	0.30627	0.0807033	0.263504	1.05753	47.7612		IL2RB	1.729	0.552438	0.319513	1.46656	2.12203		PRKDC
BRCA2	1.74492	0.367333	0.210516	1.28997	2.03287		SMC1B	1.22635	0.515329	0.420214	1.42932	15.4089		DPT	0.658897	0.334613	0.507838	1.26104	50.6715		SKP2	1.0886	0.205878	0.189122	1.15339	18.0807		LIF	1.24346	0.613597	0.493458	1.53007	24.689		COL6A3	0.302516	0.155052	0.512541	1.11346	47.7612		NPR1	1.72891	0.517518	0.299332	1.43149	2.12203		MDM2
GNG4	1.7445	0.690826	0.396001	1.61421	2.03287		HOXB13	1.22244	0.526859	0.43099	1.44079	15.4089		CNTFR	0.638265	0.263737	0.413209	1.20058	51.0262		NRDE2	1.08184	0.17586	0.162556	1.12964	18.0807		SCARA5	1.24047	0.740186	0.5967	1.67039	24.689		FLT3	0.30202	0.12936	0.428315	1.09381	47.7612		TNF	1.7126	0.431016	0.251673	1.34818	2.12203		FHL1
HDAC5	1.74106	0.336191	0.193096	1.26242	2.03287		GABRP	1.22164	0.782933	0.640889	1.72063	15.4089		SERPINH1	0.635997	0.164008	0.257876	1.1204	51.0262		BCAS1	1.07985	0.584863	0.541613	1.4999	18.0807		SOCS2	1.2339	0.56998	0.461935	1.4845	24.689		PRC1	0.296679	0.0999363	0.33685	1.07173	47.7612		SPRY2	1.68861	0.443922	0.262892	1.3603	2.12203		TLE3
CDCA8	1.73222	0.434895	0.251062	1.35181	2.03287		COL7A1	1.21533	0.461729	0.379921	1.37719	15.4089		MUC1	0.622317	0.320639	0.515235	1.24888	51.4373		TFF1	1.05863	0.734519	0.693838	1.66384	18.0807		FOS	1.2318	0.937255	0.760881	1.91488	24.689		CDC25B	0.293459	0.0777792	0.265043	1.05539	47.7612		EMCN	1.68421	0.525893	0.31225	1.43982	2.12203		CD36
CDH5	1.73172	0.429842	0.248217	1.34709	2.03287		GNG4	1.19891	0.557059	0.464639	1.47127	15.4089		CCL7	0.615116	0.268455	0.436429	1.20452	51.4373		PROM1	1.05724	0.605508	0.572726	1.52151	18.0807		RASGRF1	1.22537	0.721178	0.588537	1.64853	24.689		SPDEF	0.28831	0.14877	0.516008	1.10862	47.7612		FZD9	1.68373	0.513601	0.305038	1.42761	2.12203		UBE2C
HIST1H1C	1.72199	0.314726	0.182769	1.24378	2.03287		XRCC3	1.19773	0.273134	0.228044	1.20843	15.4089		TPSAB1	0.604196	0.349536	0.578515	1.27415	51.9853		DEPDC1	1.04989	0.263619	0.251092	1.20049	18.0807		GZMM	1.22451	0.590795	0.482475	1.50608	24.689		STAT1	0.282969	0.0823913	0.291167	1.05877	47.7612		NOD2	1.68248	0.520934	0.309622	1.43488	2.12203		DTX3
DDR2	1.71837	0.436213	0.253854	1.35305	2.03287		NUPR1	1.17613	0.314469	0.267375	1.24355	18.2837		GRB7	0.601755	0.223854	0.372001	1.16785	51.9853		THBS1	1.04769	0.258343	0.246583	1.1961	18.0807		PLA2G3	1.22375	0.688893	0.562938	1.61205	24.689		ITGA6	0.282713	0.0874462	0.309311	1.06249	47.7612		HLA.A	1.68046	0.636487	0.378757	1.55454	2.12203		CACNA1D
SMAD4	1.71807	0.290722	0.169214	1.22325	2.03287		ERBB2	1.171	0.457378	0.390587	1.37304	18.2837		THBS2	0.597838	0.231988	0.388045	1.17445	51.9853		PALB2	1.03297	0.16065	0.155522	1.11779	18.0807		SIX1	1.22232	0.756984	0.619302	1.68995	24.689		CYBB	0.281864	0.0957331	0.339643	1.06861	47.7612		PECAM1	1.67812	0.390211	0.232529	1.31058	2.12203		ETV4
TWIST1	1.70646	0.66815	0.391542	1.58903	3.88274		TGFB2	1.16652	0.419393	0.359525	1.33736	18.2837		TYMS	0.597445	0.186794	0.312655	1.13823	51.9853		ST6GALNAC2	1.024	0.417543	0.407758	1.33565	18.0807		CDKN1A	1.21919	0.442138	0.36265	1.35862	24.689		MLH1	0.272154	0.0526924	0.193612	1.0372	47.7612		FGF7	1.66223	0.654288	0.393621	1.57384	3.61668		GZMA
TYK2	1.70482	0.304296	0.178492	1.23482	3.88274		KIF14	1.16515	0.342238	0.293729	1.26772	18.2837		BMP7	0.593917	0.313914	0.528549	1.24308	51.9853		ITGAV	1.02375	0.201085	0.196421	1.14956	18.0807		CD34	1.21782	0.516612	0.424211	1.43059	24.689		PIK3R5	0.271905	0.080603	0.296439	1.05746	47.7612		PLA2G2A	1.6575	0.873103	0.526759	1.8316	3.61668		ERBB2
ID2	1.69647	0.396781	0.233886	1.31657	3.88274		SOX9	1.1636	0.42623	0.366303	1.34372	18.2837		VEGFA	0.584559	0.170785	0.29216	1.12567	51.9853		WDR77	1.00635	0.16141	0.160392	1.11838	18.0807		HAS1	1.20896	0.472663	0.390968	1.38767	24.689		RAD51	0.267107	0.0817101	0.305907	1.05827	47.7612		CCL21	1.65716	0.876051	0.528644	1.83534	3.61668		LIFR
FZD10	1.68952	0.548988	0.324938	1.46306	3.88274		PARP1	1.15988	0.217033	0.187117	1.16234	18.2837		EIF4EBP1	0.580561	0.164545	0.283425	1.12081	51.9853		GPC4	1.00011	0.308962	0.308927	1.23882	19.8512		BTG2	1.2033	0.534715	0.444374	1.44866	24.689		GZMH	0.266314	0.108916	0.408977	1.07842	47.7612		HMGA1	1.65565	0.432076	0.26097	1.34917	3.61668		CDH1
PMS2	1.68838	0.238529	0.141277	1.17979	3.88274		LPL	1.15058	0.51616	0.448609	1.43014	18.2837		HIST1H2BH	0.57339	0.150937	0.263236	1.11029	52.5496		EPAS1	0.99824	0.237614	0.238032	1.17904	19.8512		LEF1	1.19551	0.517939	0.433238	1.43191	24.689		MMP14	0.262156	0.106852	0.407591	1.07688	47.7612		JAG2	1.65485	0.497118	0.3004	1.41139	3.61668		HELLS
CBLC	1.66773	0.542687	0.325404	1.45668	3.88274		AREG	1.1496	0.541849	0.471339	1.45584	18.2837		LAG3	0.571847	0.163256	0.285489	1.11981	52.5496		LIFR	0.994986	0.283349	0.284777	1.21702	19.8512		PROM1	1.19155	1.02097	0.856846	2.02928	24.689		SIDT1	0.260162	0.150986	0.580353	1.11033	47.7612		PROM1	1.63598	0.971132	0.59361	1.96038	3.61668		GGH
PLAT	1.6661	0.585358	0.351335	1.50041	3.88274		TUBA4A	1.1341	0.40099	0.353576	1.32041	18.2837		PPP2R2C	0.565032	0.307221	0.543724	1.23732	52.5496		BNIP3	0.983911	0.251365	0.255475	1.19033	19.8512		CD27	1.18483	0.654936	0.552771	1.57455	24.689		EFNA3	0.255462	0.104741	0.410006	1.0753	47.7612		FST	1.61822	0.601434	0.371664	1.51722	3.61668		TP53
FHL1	1.65092	0.559991	0.3392	1.47426	3.88274		SKA3	1.12518	0.302542	0.268883	1.23332	18.2837		EFNA3	0.564736	0.19372	0.343028	1.14371	52.5496		PGK1	0.980105	0.201073	0.205154	1.14955	19.8512		DUSP6	1.18363	0.403091	0.340555	1.32234	24.689		PSMB10	0.249984	0.0659791	0.263933	1.0468	47.7612		PLA2G4A	1.58046	0.459631	0.290821	1.37519	3.61668		NUDT1
FANCF	1.63614	0.304676	0.186216	1.23514	3.88274		MIA	1.12384	0.596624	0.53088	1.51217	18.2837		AKT3	0.551474	0.162773	0.295159	1.11944	52.8163		NEIL2	0.961036	0.177823	0.185033	1.13118	19.8512		PIM1	1.18346	0.517954	0.437662	1.43192	24.689		OLFML2B	0.249907	0.119097	0.476564	1.08605	47.7612		IL10RA	1.57559	0.399411	0.2535	1.31897	3.61668		TFF1
RPS6KB1	1.63201	0.315402	0.19326	1.24436	3.88274		TWIST2	1.11229	0.407112	0.366013	1.32603	18.2837		SFRP4	0.549195	0.273279	0.497599	1.20855	52.8163		BRCA1	0.960493	0.226217	0.235521	1.16976	19.8512		TWIST1	1.17841	0.710873	0.603249	1.63679	24.689		CHI3L1	0.247449	0.168974	0.682863	1.12426	47.7612		HLA.DMB	1.57054	0.369553	0.235303	1.29195	3.61668		TSPAN7
XRCC2	1.61129	0.397544	0.246724	1.31726	3.88274		EIF4EBP1	1.10757	0.325256	0.293666	1.25289	18.2837		NUDT1	0.546326	0.106781	0.195453	1.07682	52.8163		NSD1	0.956188	0.157021	0.164215	1.11498	19.8512		SPN	1.17528	0.532953	0.453468	1.44689	24.689		APOE	0.243869	0.0877752	0.359928	1.06273	47.7612		F3	1.57019	0.533537	0.339792	1.44747	3.61668		LEPR
SNAI2	1.61126	0.47601	0.295427	1.39089	3.88274		BAD	1.1064	0.209902	0.189716	1.15661	18.2837		KIF23	0.541779	0.138917	0.256409	1.10108	52.8163		THBS2	0.943629	0.332697	0.352572	1.25937	19.8512		GREM1	1.17322	0.741355	0.631895	1.67175	24.689		KNTC2	0.242212	0.0856319	0.353541	1.06115	47.7612		MYCT1	1.55483	0.391055	0.25151	1.31135	3.61668		CCNB1
CDH2	1.59499	0.626921	0.393055	1.54427	3.88274		IRX1	1.0982	0.797078	0.725804	1.73758	18.2837		CCR2	0.53992	0.178835	0.331225	1.13197	52.8163		SMAD1	0.931957	0.155584	0.166943	1.11387	19.8512		WNT5B	1.16993	0.570995	0.488059	1.48555	24.689		WDR77	0.233985	0.0495361	0.211706	1.03493	47.7612		TCF7L1	1.54976	0.477332	0.308003	1.39217	3.61668		LumB
ROCK1	1.59	0.223674	0.140676	1.1677	3.88274		EYA2	1.08404	0.408541	0.37687	1.32734	18.2837		EFNA5	0.53862	0.180157	0.334479	1.13301	52.8163		CETN2	0.920209	0.150882	0.163965	1.11025	19.8512		TGFBR2	1.16913	0.477321	0.408272	1.39216	24.689		ETV4	0.225625	0.114692	0.50833	1.08274	47.7612		CCL8	1.53633	0.539675	0.351275	1.45365	3.61668		MYCN
FLI1	1.5873	0.342836	0.215987	1.26825	3.88274		STK11IP	1.08174	0.203213	0.187857	1.15126	18.2837		ICAM1	0.519347	0.165092	0.317884	1.12124	52.8163		PLCB4	0.899187	0.253943	0.282414	1.19246	19.8512		HEG1	1.16807	0.466002	0.398951	1.38128	24.689		LAMA3	0.224294	0.105364	0.469759	1.07577	47.7612		MET	1.52484	0.545562	0.357783	1.45959	3.61668		FLI1
ANGPT1	1.58394	0.471779	0.29785	1.38682	3.88274		EFNA3	1.06735	0.379401	0.355461	1.3008	18.2837		HIST1H3H	0.517721	0.147403	0.284716	1.10757	52.8163		TAP1	0.895331	0.210081	0.234641	1.15675	19.8512		FGL2	1.1656	0.510725	0.438166	1.42477	24.689		PHGDH	0.22316	0.107439	0.481446	1.07731	47.7612		BMP6	1.51242	0.444212	0.29371	1.36057	3.61668		KAT2B
CDCA1	1.5726	0.389494	0.247676	1.30993	3.88274		HNF1A	1.06142	0.491456	0.463016	1.40586	18.2837		BMP8A	0.50583	0.194948	0.385403	1.14468	52.8163		CAMK2B	0.864581	0.396875	0.459037	1.31665	19.8512		CCR1	1.16417	0.407299	0.34986	1.3262	24.689		SPC25	0.220134	0.0715222	0.324903	1.05082	47.7612		GGH	1.50577	0.4829	0.3207	1.39755	3.61668		DEPDC1
CACNG1	1.56811	0.502182	0.320245	1.41635	3.88274		PROM1	1.05057	0.68603	0.653011	1.60885	20.9941		CD8A	0.500942	0.169754	0.338869	1.12487	52.8163		HLA.C	0.859392	0.197024	0.22926	1.14633	21.1719		NOTCH1	1.1574	0.33811	0.29213	1.2641	24.689		OAS3	0.219689	0.0741876	0.337694	1.05277	47.7612		POLR2A	1.49599	0.230181	0.153865	1.17298	3.61668		PIK3CD
CCNA1	1.55018	0.548377	0.35375	1.46244	3.88274		ERBB4	1.0502	0.661857	0.630219	1.58212	20.9941		HLA.DRA	0.494887	0.150393	0.303894	1.10987	52.8163		HEMK1	0.850397	0.167899	0.197436	1.12342	21.1719		BAG1	1.14999	0.352375	0.306416	1.27666	24.689		PAX5	0.212602	0.106013	0.498646	1.07625	47.7612		PPP2R2C	1.49593	0.766533	0.512412	1.70118	3.61668		TLR4
SIGIRR	1.53877	0.344418	0.223827	1.26964	3.88274		TBX1	1.04605	0.472426	0.45163	1.38744	20.9941		PDCD1LG2	0.493734	0.136901	0.277277	1.09954	52.8163		SP1	0.847401	0.131287	0.154928	1.09527	21.1719		CD19	1.14542	0.64548	0.56353	1.56426	24.689		INHBA	0.205714	0.0763801	0.371292	1.05437	47.7612		HOXA9	1.48987	0.532235	0.357235	1.44617	3.61668		HDAC2
MTOR	1.52016	0.206264	0.135685	1.1537	3.88274		CACNA1D	1.02913	0.481935	0.468294	1.39662	20.9941		ISM1	0.478743	0.166663	0.348127	1.12246	52.8163		TCEAL1	0.846162	0.219462	0.259362	1.1643	21.1719		TIMP4	1.13403	0.667334	0.588461	1.58814	24.689		S100A14	0.20501	0.123704	0.603403	1.08953	47.7612		S1PR1	1.48654	0.424558	0.285601	1.34216	3.61668		TLX1
LumB	1.51618	0.15132	0.0998036	1.11059	3.88274		ORC6L	1.01184	0.274874	0.271658	1.20989	20.9941		TTK	0.470671	0.136342	0.289675	1.09911	52.8163		PBX3	0.843807	0.207177	0.245527	1.15443	21.1719		PIK3CG	1.13231	0.406123	0.358668	1.32512	24.689		SCUBE2	0.199078	0.147895	0.742901	1.10795	47.7612		ZFYVE9	1.48506	0.314546	0.211807	1.24362	3.61668		FGFR4
MAPK3	1.51376	0.264863	0.17497	1.20152	3.88274		AURKA	1.01016	0.267923	0.265227	1.20407	20.9941		XRCC3	0.469422	0.103419	0.220312	1.07432	52.8163		NUPR1	0.84111	0.19718	0.234428	1.14646	21.1719		ZEB2	1.11935	0.39979	0.357161	1.31932	24.689		WNT7B	0.194739	0.0810645	0.416272	1.0578	47.7612		FAM124B	1.48309	0.407915	0.275044	1.32677	3.61668		CEP55
CD68	1.49856	0.316964	0.211512	1.24571	3.88274		CCNE2	1.00906	0.277151	0.274662	1.2118	20.9941		SPC25	0.466333	0.126806	0.271921	1.09187	52.8163		SMAD3	0.836752	0.219506	0.262331	1.16433	21.1719		TFRC	1.11568	0.357607	0.320528	1.2813	24.689		PKMYT1	0.18967	0.0666489	0.351394	1.04728	47.7612		NPEPPS	1.48176	0.282463	0.190626	1.21627	3.61668		TYMP
MEOX2	1.49172	0.578156	0.387576	1.49294	3.88274		ENO1	1.00705	0.233698	0.232063	1.17585	20.9941		CDCA7L	0.464252	0.149362	0.321727	1.10908	52.8163		NASP	0.82892	0.166325	0.200653	1.1222	21.1719		TIE1	1.11485	0.397274	0.356348	1.31702	24.689		NRDE2	0.187723	0.040303	0.214694	1.02833	47.7612		CACNA2D1	1.47196	0.379386	0.257741	1.30079	5.48891		WEE1
GZMB	1.48666	0.516771	0.347605	1.43075	3.88274		MET	1.0063	0.396956	0.39447	1.31673	20.9941		MYC	0.461319	0.160754	0.348465	1.11787	52.8163		CCL2	0.827156	0.287679	0.347794	1.22068	21.1719		COL4A6	1.1146	0.589599	0.528978	1.50483	24.689		MUS81	0.186929	0.0458066	0.245048	1.03226	47.7612		LEP	1.47121	0.562625	0.382422	1.47695	5.48891		MEOX2
UBB	1.47924	0.262544	0.177485	1.19959	6.80257		MELK	0.999159	0.292938	0.293185	1.22513	20.9941		EGLN3	0.4446	0.169923	0.382193	1.125	52.8163		BCL2	0.820237	0.269017	0.327975	1.20499	21.1719		PIK3CD	1.1142	0.448478	0.40251	1.3646	24.689		NCAPH2	0.185176	0.0380592	0.20553	1.02673	47.7612		TIGIT	1.46941	0.491206	0.334287	1.40562	5.48891		CREBBP
FSTL1	1.4723	0.440593	0.299254	1.35716	6.80257		TMPRSS2	0.997575	0.420406	0.421428	1.3383	20.9941		CD44	0.442587	0.123159	0.27827	1.08912	52.8163		HEG1	0.819647	0.218397	0.266452	1.16344	21.1719		MYCT1	1.11328	0.406605	0.365234	1.32556	24.689		Basal	0.17999	0.0285954	0.158872	1.02002	47.7612		PSAT1	1.46698	0.59641	0.406557	1.51195	5.48891		GZMM
CD19	1.4698	0.538715	0.366523	1.45268	6.80257		CKMT1A	0.981052	0.411145	0.419086	1.32974	20.9941		ERBB2	0.438445	0.165462	0.377383	1.12153	52.8163		HLA.DPA1	0.811783	0.231818	0.285566	1.17431	21.1719		ISG15	1.11094	0.552103	0.496967	1.46622	24.689		IL6R	0.177157	0.0593688	0.33512	1.04201	47.7612		EGLN3	1.4582	0.524123	0.359432	1.43806	5.48891		RAD51
BAD	1.44755	0.234451	0.161964	1.17646	6.80257		PRC1	0.974979	0.284986	0.292299	1.2184	20.9941		TOP2A	0.431767	0.142237	0.329429	1.10361	52.8163		GZMA	0.80402	0.245701	0.305591	1.18567	21.1719		CACNA1D	1.10906	0.681781	0.61474	1.60412	24.689		TAP2	0.17577	0.0468848	0.26674	1.03303	47.7612		PRKX	1.45207	0.46417	0.31966	1.37952	5.48891		CDK6
RAD51	1.44161	0.326526	0.226501	1.25399	6.80257		ATAD2	0.974753	0.240812	0.24705	1.18166	20.9941		PHGDH	0.42613	0.171706	0.402943	1.12639	52.8163		RBL1	0.801697	0.151881	0.189449	1.11102	21.1719		CFD	1.10768	0.627426	0.566433	1.54481	24.689		HDAC10	0.175505	0.04591	0.261587	1.03233	47.7612		SPRY1	1.45102	0.380783	0.262425	1.30205	5.48891		FGFR3
FST	1.43851	0.50353	0.350037	1.41768	6.80257		KNTC2	0.971502	0.298002	0.306743	1.22944	20.9941		BLM	0.420743	0.109343	0.25988	1.07874	52.8163		PIK3R1	0.79622	0.171011	0.214779	1.12585	21.1719		LRP2	1.10752	1.01697	0.91824	2.02367	24.689		WT1	0.168982	0.0865263	0.512045	1.06181	47.7612		IL24	1.44255	0.640298	0.443864	1.55865	5.48891		SKA3
DTX3	1.43348	0.32138	0.224195	1.24953	6.80257		DDX39A	0.97065	0.17999	0.185433	1.13288	20.9941		EGFR	0.419854	0.175247	0.417399	1.12916	52.8163		MAPK3	0.791575	0.142121	0.179542	1.10353	21.1719		BLVRA	1.09992	0.355876	0.323546	1.27976	24.689		MAPK1	0.160851	0.0281961	0.175292	1.01974	47.7612		THBS2	1.43137	0.522811	0.365252	1.43675	5.48891		EIF2AK3
JAK2	1.40499	0.288081	0.205041	1.22101	6.80257		CALML5	0.970193	0.834015	0.859638	1.78264	20.9941		RASAL1	0.418442	0.147748	0.353092	1.10784	52.8163		DUSP6	0.778597	0.177046	0.227391	1.13057	21.1719		ARID1A	1.09845	0.245648	0.223631	1.18563	24.689		SHC4	0.160232	0.0853241	0.532503	1.06093	47.7612		NR4A1	1.40959	0.686823	0.487249	1.60973	5.48891		MTOR
PTCH1	1.4026	0.386628	0.275652	1.30733	6.80257		CDC7	0.963563	0.26018	0.270019	1.19763	20.9941		CEACAM5	0.402937	0.284456	0.705956	1.21795	52.8163		KAT2B	0.766584	0.179125	0.233666	1.1322	21.1719		PDCD1	1.09585	0.646175	0.589658	1.56501	24.689		PREP	0.152361	0.035543	0.233281	1.02494	47.7612		CYBB	1.39131	0.371337	0.266897	1.29355	5.48891		PKMYT1
CDK4	1.39465	0.206706	0.148213	1.15405	6.80257		PIK3R2	0.961948	0.209029	0.217298	1.15591	20.9941		GUSB	0.396984	0.0878352	0.221256	1.06277	52.8163		BAIAP2L1	0.764138	0.177362	0.232107	1.13081	21.1719		NUMBL	1.0946	0.318848	0.291292	1.24733	24.689		CLEC5A	0.151293	0.0645642	0.426748	1.04577	47.7612		SOCS3	1.37052	0.491324	0.358494	1.40573	5.48891		HLA.DOB
TBP	1.38329	0.22524	0.162829	1.16897	6.80257		AXIN2	0.944189	0.303002	0.320913	1.23371	20.9941		DHRS2	0.396298	0.252976	0.638347	1.19166	52.8163		NETO2	0.760316	0.240746	0.316639	1.1816	21.1719		ITGB3	1.09125	0.535558	0.490777	1.4495	24.689		CCL7	0.149821	0.0781822	0.521837	1.05569	47.7612		PSMB9	1.36629	0.39061	0.285892	1.31095	5.48891		TTK
TNFAIP6	1.38304	0.427274	0.308938	1.34469	6.80257		CLDN7	0.943318	0.280201	0.297038	1.21436	20.9941		HOXB13	0.395891	0.164947	0.416647	1.12112	52.8163		TGFBR2	0.716122	0.195393	0.272848	1.14504	22.6032		POLD1	1.09054	0.326128	0.299053	1.25364	24.689		CDKN1B	0.145085	0.0433966	0.299113	1.03054	47.7612		PIK3R2	1.35052	0.264885	0.196136	1.20154	5.48891		LAD1
HLA.C	1.38162	0.308949	0.223613	1.2388	6.80257		BCL11A	0.941114	0.479356	0.50935	1.39412	20.9941		IL2RA	0.395134	0.117793	0.298108	1.08507	52.8163		GADD45A	0.71438	0.17065	0.238878	1.12557	22.6032		INHBB	1.09013	0.546664	0.501469	1.4607	24.689		ANXA9	0.14341	0.0865261	0.603348	1.06181	47.7612		AGTR1	1.34918	0.607876	0.450553	1.52401	5.48891		MMP3
RFC4	1.37828	0.269247	0.19535	1.20518	6.80257		LAD1	0.941063	0.416118	0.442179	1.33433	20.9941		CCL2	0.395083	0.151235	0.382794	1.11052	52.8163		ISG15	0.710279	0.235951	0.332195	1.17768	22.6032		PLAT	1.08827	0.58926	0.541464	1.50448	24.689		POLQ	0.140305	0.0466969	0.332824	1.0329	47.7612		NTRK2	1.34351	0.569397	0.423814	1.4839	5.48891		MYBL2
CD84	1.37523	0.295388	0.214792	1.22722	6.80257		CACNG4	0.937308	0.458025	0.48866	1.37366	20.9941		RUNX3	0.391539	0.124423	0.31778	1.09007	52.8163		HLA.DMA	0.699835	0.156329	0.223379	1.11445	22.6032		HOXA7	1.08804	0.552541	0.50783	1.46667	24.689		ZFPM2	0.137437	0.0509763	0.370906	1.03597	47.7612		SLC2A1	1.34086	0.382487	0.285255	1.30359	5.48891		RRM2
HLA.DQA1	1.37106	1.12085	0.817502	2.17474	6.80257		FXYD3	0.91404	0.413162	0.452018	1.3316	23.842		MIA	0.386437	0.198199	0.512889	1.14727	52.8163		FAM83D	0.698458	0.204942	0.293421	1.15264	22.6032		CDC25B	1.07276	0.323932	0.301962	1.25174	24.689		DTX1	0.137159	0.0513962	0.374721	1.03627	47.7612		MRE11	1.3396	0.228649	0.170684	1.17174	5.48891		ARNT2
SHC2	1.36569	0.423566	0.310149	1.34124	6.80257		IL12RB2	0.905104	0.354656	0.39184	1.27868	23.842		MAD2L1	0.38509	0.0795898	0.206678	1.05672	52.8163		FGFR2	0.696647	0.263582	0.378358	1.20046	22.6032		JAK2	1.07132	0.337835	0.315345	1.26386	24.689		CKS1B	0.122991	0.032594	0.265011	1.02285	47.7612		BMP7	1.33927	0.667987	0.498768	1.58885	5.48891		TFRC
CDC14B	1.35705	0.318613	0.234784	1.24713	6.80257		CD274	0.897542	0.265637	0.29596	1.20217	23.842		SELE	0.384221	0.17417	0.453308	1.12832	52.8163		BMPR1B	0.686024	0.485644	0.707911	1.40021	22.6032		TCF4	1.06964	0.390516	0.36509	1.31086	24.689		HES1	0.120276	0.0326058	0.27109	1.02286	47.7612		CD276	1.32599	0.242245	0.18269	1.18283	5.48891		MCM3
VCAN	1.35497	0.422656	0.311929	1.34039	6.80257		CENPF	0.892697	0.271118	0.303707	1.20674	23.842		MED1	0.380225	0.0863802	0.227182	1.0617	52.8163		PLAT	0.685491	0.248153	0.362008	1.18769	22.6032		GDF5	1.06081	0.538726	0.507843	1.45269	24.689		MLLT3	0.118652	0.0388333	0.327287	1.02728	47.7612		FGL2	1.32505	0.401567	0.303059	1.32094	5.48891		EXO1
BORCS7	1.35444	0.247726	0.182899	1.18733	6.80257		SMURF2	0.889682	0.174708	0.196371	1.12874	23.842		HK2	0.379945	0.102288	0.269218	1.07347	52.8163		ZFPM2	0.664205	0.187392	0.28213	1.1387	22.6032		MMRN2	1.06072	0.380898	0.359095	1.30215	24.689		NEIL2	0.110002	0.0268423	0.244017	1.01878	47.7612		WNT4	1.31902	0.460322	0.348989	1.37585	5.48891		CXCL9
GADD45G	1.35417	0.440906	0.325592	1.35746	6.80257		CCNE1	0.886139	0.294033	0.331814	1.22606	23.842		BRCA2	0.378882	0.0904975	0.238854	1.06474	52.8163		ROCK2	0.643031	0.118523	0.184318	1.08562	23.7232		CYBB	1.0566	0.408778	0.38688	1.32756	24.689		OAZ1	0.109752	0.0230076	0.209633	1.01608	47.7612		IRF6	1.31803	0.429627	0.325961	1.34688	5.48891		PCK1
JAG2	1.35158	0.383478	0.283725	1.30448	6.80257		AURKB	0.884419	0.268386	0.30346	1.20446	23.842		HLA.DMA	0.369338	0.0908701	0.246035	1.06501	52.8163		JAK1	0.641075	0.103737	0.161817	1.07455	23.7232		ERBB2	1.04881	0.538523	0.513462	1.45248	24.689		SKA3	0.101985	0.0316417	0.310259	1.02217	47.7612		ITGA6	1.30732	0.317724	0.243035	1.24636	5.48891		CXXC5
GHR	1.34418	0.419343	0.31197	1.33732	6.80257		MYBL2	0.884391	0.296614	0.335388	1.22826	23.842		MCM3	0.368751	0.0778001	0.210983	1.05541	52.8163		GDF15	0.623244	0.260114	0.417356	1.19757	23.7232		DDR2	1.04347	0.408745	0.391716	1.32753	24.689		ZBTB16	0.101528	0.0521573	0.513721	1.03681	47.7612		DDB2	1.3046	0.324214	0.248516	1.25198	5.48891		ANGPT1
KDR	1.34403	0.309745	0.23046	1.23949	6.80257		TCEAL1	0.871192	0.258165	0.296335	1.19596	23.842		HLA.DMB	0.368239	0.0926015	0.251471	1.06629	52.8163		GSK3B	0.619772	0.0879175	0.141855	1.06283	23.7232		SFRP4	1.03914	0.703696	0.677193	1.62867	24.689		KRT7	0.098446	0.0704439	0.715559	1.05004	47.7612		NFATC1	1.29459	0.346053	0.267306	1.27108	8.03706		MKI67
HAS1	1.33684	0.340475	0.254686	1.26617	6.80257		IL6	0.865491	0.415644	0.480241	1.33389	23.842		MAF	0.367989	0.104893	0.285043	1.07541	52.8163		MMP11	0.613987	0.265526	0.432463	1.20207	23.7232		JAG1	1.03543	0.383869	0.370733	1.30484	24.689		NEIL1	0.0978856	0.032151	0.328455	1.02254	47.7612		ECM2	1.29435	0.422823	0.326667	1.34055	8.03706		CDCA5
DDX39A	1.33619	0.211544	0.158319	1.15793	6.80257		CD24	0.86154	0.420928	0.488576	1.33879	23.842		WNT11	0.367742	0.14397	0.391498	1.10494	52.8163		BMP4	0.601216	0.204371	0.33993	1.15218	23.7232		MMP7	1.02913	0.811832	0.78885	1.75544	24.689		ITGAV	0.093826	0.0243092	0.259088	1.01699	47.7612		HLA.E	1.28379	0.277522	0.216174	1.21211	8.03706		NEIL3
KCNB1	1.33229	0.447392	0.335806	1.36357	6.80257		FSTL3	0.853441	0.280922	0.329163	1.21497	23.842		PLCB4	0.363336	0.113056	0.311159	1.08152	52.8163		PHGDH	0.600958	0.220282	0.366551	1.16496	23.7232		SNAI1	1.02759	0.420678	0.409384	1.33856	24.689		NKG7	0.0876045	0.0420993	0.480561	1.02961	47.7612		FGFR2	1.28289	0.502986	0.392072	1.41714	8.03706		LRP2
TNN	1.33198	0.396345	0.297562	1.31617	6.80257		DHRS2	0.839352	0.555502	0.661823	1.46968	23.842		JAK3	0.356526	0.111471	0.312659	1.08033	52.8163		CREBBP	0.60017	0.08914	0.148525	1.06374	23.7232		CCL3L1	1.02214	0.514751	0.5036	1.42875	24.689		PECAM1	0.0864016	0.0256843	0.297267	1.01796	47.7612		TFDP1	1.28138	0.281017	0.219308	1.21505	8.03706		Proliferation.Score
POLQ	1.3269	0.327277	0.246647	1.25464	6.80257		Basal	0.837943	0.115737	0.13812	1.08353	23.842		E2F5	0.344881	0.0876838	0.254244	1.06266	52.8163		GRB7	0.591886	0.200386	0.338555	1.14901	23.7232		SPRY1	1.02126	0.388868	0.380773	1.30937	24.689		CREBBP	0.0862834	0.0168813	0.195649	1.01177	47.7612		ENPP2	1.24507	0.444174	0.356746	1.36054	8.03706		ROR.S..Subtype.Only.
RPS6KB2	1.32254	0.238068	0.180008	1.17941	6.80257		IBSP	0.833642	0.58432	0.700925	1.49933	23.842		CD274	0.338306	0.0965688	0.285448	1.06923	52.8163		EMCN	0.591552	0.179204	0.302938	1.13226	23.7232		HGF	1.01911	0.492216	0.482986	1.4066	24.689		CD36	0.0842266	0.047877	0.568431	1.03374	47.7612		RASAL1	1.24038	0.412397	0.332477	1.3309	8.03706		PTTG1
WEE1	1.32064	0.261231	0.197807	1.1985	6.80257		PIM1	0.832472	0.278041	0.333994	1.21255	23.842		HDAC2	0.335148	0.0702151	0.209504	1.04987	52.8163		CLDN3	0.582178	0.197674	0.339542	1.14685	23.7232		FLI1	1.01805	0.33894	0.33293	1.26483	24.689		GAS1	0.0806407	0.0400647	0.49683	1.02816	47.7612		BRCA2	1.24022	0.27793	0.224097	1.21245	8.03706		STC1
CDC25C	1.31874	0.301213	0.22841	1.23218	6.80257		CACNG6	0.829892	0.418731	0.504561	1.33675	23.842		PSAT1	0.33396	0.144307	0.43211	1.1052	52.8163		CDK1	0.576849	0.160727	0.278629	1.11785	23.7232		MAPT	1.01623	0.728423	0.716791	1.65683	24.689		PARP4	0.0765344	0.0188995	0.246942	1.01319	47.7612		IL4R	1.22873	0.29706	0.241763	1.22864	8.03706		ITGA6
CLDN3	1.29883	0.429374	0.330585	1.34665	6.80257		CHIT1	0.814358	0.392716	0.482239	1.31286	23.842		SOX9	0.322188	0.114053	0.353994	1.08226	52.8163		WRN	0.576072	0.106634	0.185106	1.07671	23.7232		SMAD1	1.01479	0.254714	0.251002	1.1931	24.689		CCR1	0.0758835	0.0233299	0.307443	1.0163	47.7612		B3GNT3	1.2168	0.535261	0.439891	1.4492	8.03706		CACNG4
EIF4E2	1.29197	0.163231	0.126342	1.11979	6.80257		ST6GALNAC2	0.807795	0.376296	0.465831	1.298	26.8212		HELLS	0.321691	0.0808769	0.251412	1.05766	52.8163		HLA.DRB1	0.57341	0.164518	0.286911	1.12079	23.7232		SPRY4	1.01021	0.359554	0.35592	1.28303	24.689		CACNG6	0.0711901	0.0413921	0.58143	1.02911	47.7612		AKT3	1.21504	0.337428	0.27771	1.2635	8.03706		GUSB
CCND1	1.28846	0.46754	0.362868	1.38275	6.80257		ROR.S..Subtype.Only.	0.804941	3.42511	4.25511	10.7414	26.8212		FGF18	0.318115	0.093251	0.293136	1.06677	52.8163		CCR2	0.563752	0.169874	0.301327	1.12496	24.9762		CMKLR1	1.00754	0.359063	0.356376	1.28259	24.689		ANLN	0.0673909	0.0235928	0.350088	1.01649	47.7612		JAK2	1.20791	0.262644	0.217436	1.19968	8.03706		FREM2
PIK3CD	1.28727	0.337428	0.262127	1.2635	6.80257		COL4A6	0.803475	0.324213	0.403514	1.25198	26.8212		CDKN2B	0.316383	0.086769	0.274253	1.06199	52.8163		MIS18A	0.561167	0.0902208	0.160774	1.06453	24.9762		ETV7	1.00424	0.421358	0.419579	1.33919	24.689		BRCA2	0.0641829	0.0183147	0.285351	1.01278	47.7612		PDE9A	1.20501	0.339492	0.281735	1.26531	8.03706		AURKB
MKI67	1.28718	0.339386	0.263667	1.26522	6.80257		BMPR2	0.800242	0.152912	0.191083	1.11181	26.8212		OAS3	0.309441	0.0874913	0.28274	1.06252	52.8163		KIAA0040	0.557831	0.152687	0.273715	1.11164	24.9762		LIFR	1.00241	0.428279	0.427249	1.34563	24.689		FOS	0.06234	0.0417268	0.669342	1.02935	47.7612		TWIST2	1.1885	0.395767	0.332996	1.31564	8.03706		GPR160
PTGS2	1.28301	0.47087	0.367003	1.38595	6.80257		RAC3	0.786522	0.211513	0.268922	1.1579	26.8212		CPA3	0.305592	0.149347	0.488713	1.10907	52.8163		PGR	0.531337	0.256752	0.483219	1.19479	24.9762		CACNG4	0.999676	0.641367	0.641575	1.55981	24.689		XRCC2	0.0569762	0.0190239	0.333892	1.01327	47.7612		PIK3CG	1.18446	0.293547	0.247831	1.22565	8.03706		MAPK3
BLM	1.28172	0.295057	0.230204	1.22693	6.80257		COL27A1	0.784142	0.289095	0.368677	1.22187	26.8212		SERPINB5	0.305478	0.200006	0.654732	1.1487	52.8163		TBC1D10B	0.521653	0.0823751	0.157912	1.05876	24.9762		HLA.DMB	0.998973	0.341951	0.342303	1.26747	24.689		CTSW	0.049562	0.0205753	0.415143	1.01436	47.7612		KDR	1.18414	0.289635	0.244596	1.22233	8.03706		XRCC3
G6PD	1.27239	0.240736	0.1892	1.18159	10.0178		NGFR	0.772502	0.326305	0.422401	1.2538	26.8212		SKP2	0.289475	0.0605038	0.209012	1.04283	52.8163		HLA.DMB	0.519361	0.118678	0.228508	1.08574	24.9762		FLRT3	0.992709	0.618568	0.623111	1.53535	24.689		CDC7	0.0468943	0.0145941	0.311214	1.01017	47.7612		JAK3	1.18264	0.347953	0.294216	1.27275	8.03706		IL2RB
CACNG4	1.27179	0.531101	0.417601	1.44503	10.0178		SIX1	0.76581	0.362121	0.472861	1.28531	26.8212		MAPK8IP2	0.28592	0.126582	0.442718	1.0917	52.8163		GREM1	0.512113	0.216707	0.423163	1.16208	24.9762		MT1G	0.992356	0.422955	0.426213	1.34067	24.689		AURKB	0.0459985	0.0160824	0.349629	1.01121	47.7612		CXCL5	1.17576	0.519381	0.44174	1.43334	8.03706		ADCY9
HLA.DQB1	1.27028	0.780028	0.614059	1.71716	10.0178		STC1	0.764988	0.347157	0.453807	1.27205	26.8212		INHBA	0.285403	0.0887226	0.310868	1.06343	52.8163		BAIAP3	0.500792	0.187412	0.374232	1.13872	24.9762		ID4	0.991752	0.508887	0.513119	1.42295	24.689		RPS6KB1	0.0412004	0.0107791	0.261626	1.0075	47.7612		TGFB1	1.15502	0.28186	0.24403	1.21576	8.03706		POLR2A
SPN	1.25533	0.370999	0.295539	1.29325	10.0178		RASGRP1	0.743021	0.289112	0.389104	1.22189	26.8212		FLNC	0.282884	0.114716	0.405523	1.08276	52.8163		PARP2	0.49306	0.0852988	0.172999	1.06091	24.9762		IL4R	0.989017	0.346625	0.350474	1.27158	24.689		KIF2C	0.0365428	0.0133833	0.366237	1.00932	47.7612		FLI1	1.15254	0.264763	0.229721	1.20144	8.03706		HIST1H2BH
APH1B	1.23678	0.299812	0.242413	1.23098	10.0178		MMP7	0.729033	0.438573	0.601582	1.35526	28.8508		CD8B	0.272112	0.100377	0.368881	1.07205	52.8163		CDC14A	0.479321	0.129389	0.269941	1.09383	25.923		TGFB2	0.985934	0.466169	0.47282	1.38144	24.689		CXCL12	0.0345262	0.0163855	0.474582	1.01142	47.7612		WNT5B	1.15166	0.389655	0.338344	1.31008	8.03706		JAK2
ZEB2	1.23554	0.287508	0.232698	1.22053	10.0178		HK2	0.728736	0.203638	0.27944	1.1516	28.8508		ATAD2	0.27052	0.0644907	0.238395	1.04572	52.8163		TOP2A	0.472712	0.141662	0.299679	1.10317	25.923		ROCK1	0.979926	0.212759	0.217117	1.1589	24.689		JUN	0.0344276	0.0129134	0.375088	1.00899	47.7612		PAX8	1.14297	0.402424	0.352086	1.32173	8.03706		ALDH1A1
SOCS1	1.23023	0.266156	0.216347	1.2026	10.0178		PHGDH	0.718006	0.300238	0.418156	1.23135	28.8508		PRC1	0.267386	0.0754284	0.282096	1.05367	52.8163		ZNF205	0.4689	0.0795405	0.169632	1.05668	25.923		CCR2	0.979014	0.44159	0.451056	1.3581	24.689		MAP3K12	0.0329285	0.0106172	0.322432	1.00739	47.7612		SERBP1	1.13763	0.188741	0.165907	1.13977	8.03706		ANLN
GATA3	1.22806	0.605319	0.492909	1.52132	10.0178		APOE	0.690316	0.215911	0.312771	1.16144	28.8508		FSTL1	0.266289	0.0901535	0.338555	1.06448	52.8163		IRF6	0.459959	0.144976	0.315194	1.10571	25.923		SNAI2	0.977366	0.44514	0.455449	1.36145	24.689		E2F1	0.0316988	0.0115983	0.365892	1.00807	47.7612		S100A14	1.13337	0.540511	0.476907	1.45449	10.7923		FLNC
SIX1	1.21003	0.488753	0.403919	1.40323	10.0178		RPS6KB1	0.681048	0.154888	0.227427	1.11334	28.8508		TFRC	0.264485	0.0623454	0.235724	1.04416	52.8163		HK2	0.459821	0.112539	0.244744	1.08113	25.923		MMP14	0.977347	0.453899	0.46442	1.36974	24.689		ESPL1	0.0215912	0.00703998	0.326058	1.00489	47.7612		HLA.DOB	1.12701	0.394215	0.349788	1.31423	10.7923		NPEPPS
TEK	1.20921	0.30077	0.248733	1.2318	10.0178		CCL2	0.674498	0.267983	0.397308	1.20412	28.8508		GRB2	0.263827	0.0514027	0.194835	1.03627	52.8163		CCNA2	0.446106	0.108498	0.243211	1.07811	25.923		NRCAM	0.974144	0.542303	0.556697	1.4563	24.689		HIST1H2BH	0.0123545	0.00388792	0.314697	1.0027	47.7612		TYMP	1.11766	0.250088	0.22376	1.18928	10.7923		FAM83D
IFT140	1.20223	0.26738	0.222403	1.20362	10.0178		KIFC1	0.670728	0.201833	0.300916	1.15016	28.8508		KIF11	0.261606	0.0683945	0.261441	1.04855	52.8163		OAS3	0.445154	0.114424	0.257043	1.08254	25.923		CACNG6	0.973571	0.644666	0.662167	1.56338	24.689		NOD2	0.0121097	0.00478054	0.394768	1.00332	47.7612		KRT7	1.11696	0.632172	0.565977	1.5499	10.7923		MCM2
MIS18A	1.19979	0.188463	0.15708	1.13955	10.0178		CXCL5	0.664687	0.322901	0.485793	1.25084	28.8508		HLA.DRB1	0.253736	0.0800962	0.315667	1.05709	52.8163		C5orf38	0.416494	0.150076	0.360331	1.10963	26.6699		CD68	0.965686	0.314668	0.325849	1.24373	24.689		SUV39H2	0.0110607	0.00298262	0.269658	1.00207	47.7612		TP53	1.11286	0.215949	0.194049	1.16147	10.7923		BAIAP3
TLR4	1.19118	0.251913	0.211482	1.19079	10.0178		CSF3R	0.657983	0.237918	0.361586	1.17929	32.0224		LAMB3	0.247553	0.103715	0.418962	1.07454	52.8163		PDGFB	0.414765	0.0838391	0.202136	1.05983	26.6699		ROCK2	0.961542	0.265966	0.276604	1.20244	24.689		MCM2	0.0108809	0.00301658	0.277236	1.00209	47.7612		HLA.DPB1	1.10742	0.323965	0.292541	1.25177	10.7923		HDC
SPC25	1.18467	0.285623	0.241098	1.21894	10.0178		ROR.P..Subtype...Proliferation.	0.651331	2.95583	4.53815	7.7588	32.0224		FGF9	0.234322	0.0891693	0.380542	1.06376	52.8163		TIE1	0.414137	0.0986505	0.238207	1.07077	26.6699		GADD45B	0.951178	0.38591	0.405718	1.30668	24.689		CACNA1D	0.0061669	0.00333162	0.540242	1.00231	47.7612		LEMD1	1.10367	0.353499	0.320295	1.27766	10.7923		HSPA2
WRN	1.18252	0.213768	0.180773	1.15971	10.0178		ACVR1C	0.650696	0.233152	0.358311	1.1754	32.0224		PSMB10	0.232561	0.051408	0.221052	1.03628	52.8163		HDAC11	0.411611	0.0944865	0.229553	1.06769	26.6699		DLL1	0.948155	0.393196	0.414696	1.3133	24.689		MCM3	0.00160705	0.00040504	0.252039	1.00028	47.7612		RASGRF1	1.10062	0.449981	0.408843	1.36602	10.7923		SERBP1
E2F5	1.17201	0.264147	0.225378	1.20093	10.0178		SPC25	0.648406	0.183123	0.28242	1.13534	32.0224		TAPBP	0.2242	0.0451142	0.201223	1.03176	52.8163		NPEPPS	0.41068	0.0761203	0.185352	1.05418	26.6699		ZEB1	0.947866	0.331555	0.349791	1.25837	24.689		ABCA8	-3.30219	-1.63316	0.494568	0.322381	0		SHC4	1.09956	0.462564	0.420682	1.37799	10.7923		BAX
FLT3	1.13669	0.361386	0.317929	1.28466	10.0178		EDNRB	0.643308	0.214297	0.333117	1.16014	32.0224		CALML5	0.223141	0.185225	0.830081	1.13699	52.8163		FAM198B	0.409999	0.129214	0.315157	1.0937	26.6699		RASGRF2	0.946821	0.377498	0.398701	1.29909	24.689		FGFR3	-3.27251	-1.90851	0.583195	0.266367	0		FSTL3	1.09527	0.327389	0.298913	1.25474	10.7923		RASGRF2
PLD1	1.13271	0.276493	0.2441	1.21125	10.0178		SELE	0.634525	0.298542	0.470497	1.2299	32.0224		SOX2	0.221322	0.106839	0.482732	1.07687	52.8163		CBLC	0.403914	0.135545	0.335578	1.09851	26.6699		CCL21	0.938596	0.717952	0.764921	1.64485	24.689		BMP2	-3.08502	-1.31734	0.427013	0.401273	0		WNT7B	1.07702	0.353727	0.328431	1.27786	10.7923		PAX5
RB1	1.13078	0.206229	0.182379	1.15367	10.0178		CACNA2D1	0.633598	0.180867	0.285461	1.13357	32.0224		GRIN2A	0.221198	0.0856287	0.387113	1.06115	52.8163		PPP2R2C	0.402168	0.199233	0.495398	1.14809	26.6699		CCNA1	0.929818	0.506841	0.545097	1.42094	33.7443		NCAM1	-3.04322	-1.74904	0.574733	0.297501	0		INHBA	1.07519	0.314714	0.292706	1.24377	10.7923		FANCF
BMPR1A	1.12133	0.198751	0.177246	1.1477	10.0178		EGFR	0.622725	0.269836	0.433315	1.20567	32.0224		SNAI1	0.21908	0.0659308	0.300944	1.04676	52.8163		CDC25B	0.392748	0.0792028	0.201663	1.05643	26.6699		CCND2	0.921978	0.378736	0.410787	1.3002	33.7443		ID1	-2.71914	-0.976328	0.359058	0.508272	0		IL1B	1.07433	0.413059	0.38448	1.33151	10.7923		PLCB4
CDKN1C	1.11874	0.279933	0.250223	1.21414	10.0178		CDH3	0.61809	0.298471	0.482893	1.22984	32.0224		CDKN1C	0.213081	0.0601392	0.282237	1.04257	52.8163		SCUBE2	0.380002	0.215207	0.56633	1.16087	27.0099		IFT140	0.921638	0.31497	0.34175	1.24399	33.7443		BMP5	-2.71463	-1.45014	0.534194	0.365986	0		FOS	1.05724	0.559781	0.529476	1.47405	10.7923		IGF1R
NKG7	1.11276	0.396859	0.356645	1.31664	10.0178		FOXM1	0.613379	0.185607	0.302598	1.1373	32.0224		WRN	0.209698	0.042775	0.203983	1.03009	52.8163		BMPR1A	0.379564	0.0688946	0.18151	1.04891	27.0099		PTGDS	0.919162	0.649868	0.707022	1.56902	33.7443		BBOX1	-2.67789	-1.44332	0.538978	0.367719	0		FZD7	1.0337	0.295056	0.285436	1.22693	10.7923		CXADR
FGF1	1.10685	0.345007	0.311701	1.27016	10.0178		WT1	0.61259	0.272524	0.444872	1.20792	32.0224		BMPR1A	0.205691	0.0411174	0.199898	1.02891	52.8163		CDH5	0.356349	0.0912447	0.256054	1.06529	27.5315		MAPK10	0.917924	0.476904	0.519546	1.39175	33.7443		LEPR	-2.63088	-1.30638	0.496555	0.404336	0		WNT5A	1.01609	0.334203	0.328909	1.26068	10.7923		MMP7
DNAJC12	1.10568	0.465445	0.420959	1.38074	10.0178		RNASE2	0.61099	0.258604	0.423255	1.19632	32.0224		KLRK1	0.204663	0.0738015	0.360601	1.05249	52.8163		NOTCH2	0.348961	0.0642886	0.184229	1.04557	27.5315		LTBP1	0.917671	0.362206	0.394701	1.28539	33.7443		CKB	-2.61952	-1.34053	0.511745	0.394877	0		EIF3B	1.00378	0.157914	0.157319	1.11567	10.7923		IL6R
CDKN3	1.10295	0.255425	0.231584	1.19369	10.0178		KIF23	0.605871	0.161435	0.266451	1.1184	32.0224		NKG7	0.19685	0.0791988	0.402331	1.05643	52.8163		LEF1	0.348358	0.101033	0.290028	1.07254	27.5315		BRCA1	0.917238	0.324477	0.353754	1.25221	33.7443		ZFYVE9	-2.61527	-0.690475	0.264016	0.61965	0		SMAD5	0.995452	0.191625	0.1925	1.14205	10.7923		TYK2
RRM2	1.09162	0.304031	0.278515	1.23459	10.0178		MAD2L1	0.605627	0.130046	0.21473	1.09433	32.0224		WEE1	0.191077	0.0427046	0.223494	1.03004	52.8163		CDKN3	0.33874	0.0804184	0.237405	1.05732	27.6735		FZD8	0.914276	0.440662	0.481979	1.35723	33.7443		EFNA5	-2.55979	-1.00198	0.39143	0.499316	0		NR4A3	0.984979	0.38783	0.393745	1.30842	14.2863		CEACAM5
TYMS	1.09104	0.302788	0.277522	1.23353	10.0178		CDC20	0.604041	0.175332	0.290265	1.12922	32.0224		HLA.C	0.186513	0.04715	0.252798	1.03322	52.8163		FGFR3	0.305133	0.140084	0.45909	1.10197	27.6735		SLC2A1	0.91191	0.377012	0.413432	1.29865	33.7443		WIF1	-2.5027	-1.86487	0.745144	0.274548	0		CD163	0.983106	0.275908	0.280649	1.21076	14.2863		CXCL10
HDAC1	1.08849	0.190481	0.174996	1.14114	10.0178		BMPR1B	0.59011	0.476291	0.807122	1.39116	32.0224		TGFB3	0.18623	0.055098	0.29586	1.03893	52.8163		ERBB2	0.289826	0.0995755	0.343571	1.07146	27.6735		CDKN2A	0.910809	0.448771	0.492716	1.36488	33.7443		LTBP1	-2.49083	-0.844857	0.339187	0.556766	0		LINC02381	0.980628	0.290963	0.296711	1.22346	14.2863		NEIL1
MYBL2	1.0818	0.310384	0.286914	1.24004	10.0178		MCM3	0.587287	0.128735	0.219203	1.09333	32.0224		PROM1	0.183653	0.115856	0.630842	1.08362	52.8163		MAPK8IP2	0.289521	0.116687	0.403034	1.08424	27.6735		TCF7L1	0.910403	0.406917	0.446964	1.32585	33.7443		TNN	-2.39661	-0.944718	0.394189	0.519531	5.44288		CCL7	0.945942	0.390308	0.412613	1.31067	14.2863		GATA3
C5orf38	1.08059	0.379472	0.351171	1.30087	10.0178		HAS1	0.575035	0.171822	0.298803	1.12648	32.0224		HOXA9	0.177801	0.067598	0.380189	1.04797	52.8163		PRKAA2	0.287269	0.0969745	0.337574	1.06953	27.6735		PLA2G2A	0.908398	0.692509	0.762341	1.61609	33.7443		PALMD	-2.38096	-0.860412	0.361373	0.550795	5.44288		CDKN2A	0.939437	0.320802	0.341483	1.24902	14.2863		IRF6
TNFSF10	1.08028	0.314274	0.290919	1.24339	10.0178		HDAC6	0.574402	0.104789	0.182432	1.07534	32.0224		PARP1	0.176515	0.0319199	0.180833	1.02237	52.8163		DTX3	0.283252	0.0652912	0.230505	1.0463	27.6735		MMP9	0.90331	0.757853	0.838973	1.69097	33.7443		PRKAA2	-2.32515	-1.01269	0.435538	0.49562	5.44288		GADD45A	0.930392	0.230386	0.247623	1.17315	14.2863		SELE
LEMD1	1.06689	0.321729	0.301556	1.24983	10.0178		G6PD	0.573507	0.127276	0.221925	1.09223	32.0224		DDX39A	0.163193	0.0291994	0.178926	1.02045	52.8163		CEACAM5	0.280574	0.180487	0.643279	1.13327	27.6735		IGF1R	0.900424	0.493692	0.548288	1.40804	33.7443		HNF1A	-2.29852	-1.20799	0.525552	0.432871	5.44288		CDC14A	0.929277	0.259966	0.279751	1.19745	14.2863		S1PR1
PARP2	1.06601	0.180277	0.169114	1.1331	10.0178		BBC3	0.569638	0.141275	0.248008	1.10288	32.0224		COL4A6	0.158406	0.0616487	0.389182	1.04366	52.8163		CDC25C	0.278013	0.0652209	0.234597	1.04625	27.6735		ID1	0.899014	0.376991	0.419338	1.29863	33.7443		CYP4F3	-2.25714	-1.51377	0.670658	0.350196	5.44288		PRKACA	0.913076	0.134906	0.147749	1.09802	14.2863		PPP2R2C
PRKCB	1.06494	0.323991	0.304234	1.25179	10.0178		RASGRF2	0.564648	0.171733	0.304141	1.12641	32.0224		GNLY	0.157067	0.0575646	0.366497	1.04071	52.8163		NCAPH2	0.275828	0.0430994	0.156254	1.03032	27.6735		IL12RB2	0.896943	0.461643	0.514685	1.37711	33.7443		PLCB1	-2.18032	-0.832922	0.382018	0.561391	7.4221		ETV7	0.911647	0.26496	0.290638	1.2016	14.2863		TIMP4
PIK3R5	1.06442	0.234409	0.220222	1.17643	10.0178		POLD1	0.561264	0.128192	0.228399	1.09292	32.0224		HIST1H1C	0.150283	0.0311759	0.207447	1.02184	52.8163		HLA.DQA1	0.275623	0.232094	0.842071	1.17454	27.6735		CETN2	0.895681	0.221011	0.246752	1.16555	33.7443		KDR	-2.17548	-0.66574	0.30602	0.630365	7.4221		IL22RA2	0.911407	0.332452	0.364768	1.25915	14.2863		PECAM1
MELK	1.06434	0.26717	0.25102	1.20345	10.0178		OAS3	0.56126	0.164801	0.293627	1.12101	32.0224		CDC25B	0.148616	0.0329966	0.222026	1.02314	52.8163		CCNE2	0.268421	0.0647075	0.241067	1.04587	27.6735		WNT10A	0.89007	0.505344	0.567758	1.41946	33.7443		EDNRB	-2.17188	-0.819831	0.377474	0.566508	7.4221		NGFR	0.910591	0.350222	0.38461	1.27476	14.2863		PIK3R5
BCL2A1	1.06324	0.336686	0.31666	1.26285	10.0178		CEP55	0.555476	0.16901	0.304261	1.12429	32.0224		DLL4	0.143188	0.0379762	0.265219	1.02667	52.8163		PDGFRA	0.265109	0.0785278	0.296209	1.05594	27.6735		HDAC1	0.887338	0.238472	0.26875	1.17974	33.7443		FSTL3	-2.15066	-0.803226	0.373479	0.573067	7.4221		PIK3R5	0.910472	0.212622	0.23353	1.15879	14.2863		SPN
TFDP1	1.0498	0.217899	0.207562	1.16304	10.0178		KRT6B	0.548852	0.337791	0.615451	1.26382	32.0224		FOXC1	0.137409	0.0611961	0.445356	1.04333	52.8163		MCM3	0.258202	0.049507	0.191738	1.03491	27.6735		MET	0.885422	0.459088	0.518496	1.37467	33.7443		SLPI	-2.09938	-1.47864	0.704323	0.358826	7.4221		NUMBL	0.89101	0.179248	0.201174	1.13229	14.2863		GHR
HOXB3	1.03583	0.357853	0.345475	1.28152	10.0178		XRCC2	0.534949	0.155301	0.290311	1.11365	34.7787		POLD1	0.136608	0.0300427	0.219919	1.02104	52.8163		MAP2K4	0.246557	0.0469477	0.190413	1.03308	27.6735		LEMD1	0.882449	0.408531	0.462951	1.32733	33.7443		PPP2CB	-2.09439	-0.520972	0.248747	0.696902	7.4221		PHGDH	0.888347	0.338165	0.380667	1.26415	14.2863		RBX1
MAP2K4	1.02168	0.190022	0.18599	1.14078	15.7019		PRKACB	0.534878	0.175208	0.327566	1.12913	34.7787		HLA.DPB1	0.134553	0.0418233	0.310832	1.02941	52.8163		RPS6KB1	0.245266	0.0488229	0.199062	1.03442	27.6735		PARP2	0.879241	0.228329	0.259689	1.17148	33.7443		CDKN1A	-2.06063	-0.647538	0.314243	0.638369	8.44584		PRKCA	0.885806	0.262918	0.296812	1.1999	14.2863		AURKA
SKP2	1.02009	0.189228	0.185501	1.14015	15.7019		C5orf38	0.53255	0.218953	0.41114	1.16389	34.7787		FBN1	0.117031	0.0441479	0.377232	1.03107	52.8163		TYMP	0.231951	0.0502489	0.216635	1.03544	27.6735		VCAN	0.875847	0.420387	0.479977	1.33829	33.7443		PCK1	-2.05092	-1.74098	0.848875	0.299167	8.44584		GPX3	0.875456	0.298488	0.340951	1.22985	14.2863		E2F1
CDKN2C	1.00553	0.246731	0.245375	1.18652	15.7019		NASP	0.531059	0.122095	0.229908	1.08831	34.7787		CACNG6	0.115446	0.0561981	0.48679	1.03972	52.8163		HLA.DQB1	0.23112	0.146033	0.631849	1.10652	27.6735		TNF	0.874447	0.320658	0.366698	1.2489	33.7443		HGF	-2.02138	-0.846047	0.418549	0.556307	8.44584		CDKN1A	0.862505	0.216795	0.251355	1.16215	14.2863		ZFYVE9
PAX5	0.996169	0.368971	0.37039	1.29143	15.7019		CDKN1A	0.522704	0.144923	0.277257	1.10567	34.7787		IL3RA	0.107805	0.0298743	0.277114	1.02092	52.8163		HES1	0.230609	0.0475748	0.206301	1.03353	27.6735		COL6A3	0.869484	0.508027	0.584285	1.4221	33.7443		NGFR	-2.01869	-0.969602	0.480313	0.510647	8.44584		DLL3	0.860717	0.276166	0.320855	1.21097	14.2863		CDC20
FGF9	0.993402	0.335401	0.337629	1.26173	15.7019		CXCL13	0.516115	0.279106	0.540783	1.21344	34.7787		IGF1R	0.105217	0.0423877	0.402858	1.02982	52.8163		RFC4	0.228351	0.0458233	0.20067	1.03227	27.6735		CD8B	0.863471	0.433709	0.502285	1.3507	33.7443		EREG	-2.01448	-1.1209	0.556423	0.459807	8.44584		ACVR1C	0.85906	0.279858	0.325773	1.21408	14.2863		WNT10A
EXO1	0.984764	0.253035	0.25695	1.19171	15.7019		EREG	0.50821	0.248841	0.489641	1.18825	34.7787		SOCS3	0.102986	0.0392517	0.381136	1.02758	52.8163		LFNG	0.225527	0.0739343	0.327829	1.05258	27.6735		CDCA7L	0.856169	0.375302	0.438351	1.29711	33.7443		TMPRSS4	-1.99757	-1.10035	0.550842	0.466405	8.44584		DDX39A	0.8547	0.143325	0.16769	1.10445	14.2863		NSD1
GRIN2A	0.984198	0.338041	0.343469	1.26404	15.7019		DLL4	0.506507	0.139511	0.275438	1.10153	34.7787		TLX1	0.0953674	0.0389272	0.408182	1.02735	52.8163		ASPM	0.225483	0.0612359	0.271577	1.04336	27.6735		B3GNT3	0.850541	0.540118	0.635029	1.45409	33.7443		CEACAM5	-1.98251	-1.65308	0.833835	0.31796	8.44584		PTEN	0.85093	0.206841	0.243077	1.15416	17.8376		SHC2
FGF12	0.979849	0.30023	0.306404	1.23134	15.7019		UBE2T	0.506481	0.136262	0.269036	1.09905	34.7787		PALMD	0.0938271	0.0289281	0.308313	1.02025	52.8163		EGLN2	0.2138	0.040369	0.188817	1.02838	27.6735		PLCB1	0.849723	0.375901	0.442381	1.29765	33.7443		NPR1	-1.97219	-0.743687	0.377086	0.597211	9.60507		WRN	0.847997	0.162412	0.191524	1.11916	17.8376		PPP2CB
OAZ1	0.975642	0.152075	0.155872	1.11117	15.7019		UBE2C	0.50633	0.163705	0.323318	1.12016	34.7787		GZMM	0.0891467	0.0316711	0.355269	1.0222	52.8163		TGFB2	0.204349	0.064618	0.316214	1.04581	27.6735		ZFPM2	0.849336	0.359204	0.422923	1.28272	33.7443		FOSL1	-1.94771	-0.789278	0.405234	0.578634	9.60507		MAPK1	0.845262	0.11598	0.137212	1.08371	17.8376		CBLC
CTSW	0.971978	0.299777	0.30842	1.23095	15.7019		TGFB3	0.505711	0.155372	0.307235	1.11371	34.7787		DKK1	0.0883536	0.0420105	0.475481	1.02955	52.8163		TAPBP	0.203603	0.0372173	0.182794	1.02613	27.6735		FLNC	0.849034	0.468831	0.552194	1.38399	33.7443		AGT	-1.93334	-1.29148	0.668002	0.408532	9.60507		NFKBIZ	0.843986	0.277091	0.328313	1.21175	17.8376		CAV1
TGFB3	0.967514	0.254035	0.262565	1.19254	15.7019		ID1	0.503318	0.160989	0.319855	1.11805	34.7787		TNN	0.0537759	0.0180839	0.336283	1.01261	52.8163		CXCL8	0.194616	0.0928092	0.476884	1.06644	27.6735		LFNG	0.848997	0.416477	0.490551	1.33466	33.7443		PSAT1	-1.89491	-0.967316	0.510481	0.511457	9.60507		NETO2	0.841698	0.276877	0.328951	1.21157	17.8376		HLA.DQB1
CXCL5	0.965403	0.401097	0.415471	1.32051	15.7019		HELLS	0.494971	0.129288	0.261203	1.09375	34.7787		FGF7	0.0475365	0.0199361	0.419386	1.01391	52.8163		ITGB6	0.184342	0.0779529	0.422872	1.05552	27.6735		CDCA8	0.846893	0.328566	0.387967	1.25576	33.7443		JAM2	-1.89267	-0.752351	0.397509	0.593635	9.60507		GADD45B	0.840686	0.236208	0.280971	1.17789	17.8376		MFNG
KNTC2	0.944461	0.248199	0.262794	1.18772	15.7019		ANGPT1	0.49158	0.17221	0.35032	1.12678	34.7787		ETV4	0.0471634	0.0200766	0.425681	1.01401	52.8163		COMP	0.139711	0.0666179	0.476828	1.04726	27.6735		CKB	0.843905	0.502836	0.595845	1.417	33.7443		MET	-1.86913	-0.840906	0.449891	0.558293	9.60507		CXCL9	0.830179	0.393148	0.47357	1.31326	17.8376		FAM214A
HOXA7	0.942705	0.312504	0.331497	1.24186	15.7019		IL1RN	0.491565	0.207923	0.422981	1.15502	34.7787		NUPR1	0.045516	0.0117648	0.258477	1.00819	52.8163		MAD2L1	0.139672	0.0262378	0.187853	1.01835	27.6735		BAMBI	0.843451	0.583045	0.69126	1.49801	33.7443		BNIP3	-1.86851	-0.621495	0.332615	0.649997	9.60507		COMP	0.828791	0.410472	0.495267	1.32912	17.8376		CD27
CACNG6	0.940174	0.406082	0.431922	1.32508	15.7019		CXorf36	0.483316	0.144872	0.299745	1.10563	34.7787		BMPR2	0.0442192	0.00814442	0.184183	1.00566	52.8163		GRIA3	0.105574	0.0350125	0.331641	1.02457	27.6735		DHRS2	0.83876	0.729085	0.869241	1.65759	33.7443		GPX3	-1.86023	-0.79385	0.426748	0.576803	9.60507		HSPA2	0.826446	0.304054	0.367905	1.23461	17.8376		MLPH
FZD9	0.933269	0.269777	0.289067	1.20562	15.7019		PLA1A	0.479983	0.162441	0.33843	1.11918	34.7787		CBLC	0.0419685	0.0154841	0.368945	1.01079	52.8163		EGF	0.105436	0.0401666	0.380956	1.02823	27.6735		HLA.DQB1	0.837225	0.790471	0.944156	1.72964	33.7443		ALDH1A1	-1.85971	-1.0072	0.541592	0.49751	9.60507		EIF4E2	0.821335	0.109514	0.133337	1.07886	17.8376		TPSAB1
DLGAP5	0.930633	0.246204	0.264556	1.18608	15.7019		DUSP6	0.47381	0.123355	0.260347	1.08926	34.7787		KIT	0.0292141	0.0113084	0.387086	1.00787	52.8163		KIF11	0.071274	0.0169461	0.23776	1.01182	27.6735		BAD	0.834666	0.208428	0.249714	1.15543	33.7443		NRXN1	-1.82482	-1.00157	0.548858	0.499457	9.60507		CD8B	0.820632	0.285829	0.348303	1.21911	17.8376		BNC2
ELK3	0.928863	0.182046	0.195988	1.13449	15.7019		SHC2	0.458457	0.166899	0.364044	1.12264	34.7787		CD36	0.0278648	0.0132617	0.475932	1.00923	52.8163		SPRY1	0.0702315	0.0178786	0.254566	1.01247	27.6735		FZD9	0.834394	0.370064	0.443512	1.29241	33.7443		SOX2	-1.82194	-1.03987	0.570752	0.48637	9.60507		FHL1	0.818941	0.29734	0.363078	1.22888	17.8376		Her2
HEG1	0.92228	0.240369	0.260624	1.18129	15.7019		ETV7	0.455515	0.145902	0.320302	1.10642	34.7787		CCL21	0.0239521	0.0134677	0.562275	1.00938	52.8163		BLVRA	0.0648792	0.0140335	0.216302	1.00977	27.6735		PGK1	0.830416	0.256241	0.30857	1.19436	33.7443		DCN	-1.81882	-0.874142	0.480609	0.545578	9.60507		HLA.DMA	0.810362	0.18769	0.231613	1.13894	17.8376		MS4A2
PIM1	0.919289	0.262866	0.285945	1.19986	15.7019		KRT17	0.429243	0.304932	0.710393	1.23536	36.5105		RASGRF1	0.0165822	0.00718689	0.433409	1.00499	52.8163		BBC3	0.0588208	0.0127701	0.217101	1.00889	27.6735		BAIAP3	0.829656	0.464766	0.560191	1.38009	33.7443		DKK1	-1.81226	-1.01877	0.562155	0.493537	9.60507		MAP3K12	0.787561	0.20029	0.254317	1.14893	17.8376		LEP
IRF6	0.917266	0.282205	0.307659	1.21605	15.7019		Proliferation.Score	0.426198	0.0587082	0.137749	1.04153	36.5105		CTSW	0.016473	0.0057263	0.347617	1.00398	52.8163		ERCC1	0.0541108	0.00811385	0.149949	1.00564	27.6735		RB1	0.824276	0.231038	0.280292	1.17368	33.7443		SOCS2	-1.80504	-0.725551	0.401957	0.604766	9.60507		CCR2	0.77313	0.241849	0.312818	1.18251	17.8376		WNT4
ARID1A	0.914354	0.133544	0.146053	1.09699	15.7019		FZD7	0.420938	0.132553	0.314899	1.09623	36.5105		BRCA1	0.012791	0.00332404	0.259872	1.00231	52.8163		RPS6KA5	0.0527113	0.0125691	0.238451	1.00875	27.6735		DTX3	0.819284	0.283021	0.34545	1.21674	33.7443		ID4	-1.80453	-0.804525	0.445837	0.572551	9.60507		EPAS1	0.760053	0.188039	0.247403	1.13921	17.8376		IL6
ZNF205	0.912922	0.151562	0.166018	1.11077	15.7019		MAPK3	0.419077	0.0862865	0.205897	1.06163	36.5105		SYTL4	0.0102776	0.00319714	0.311077	1.00222	52.8163		WNT4	0.037519	0.0126657	0.33758	1.00882	27.6735		JAK1	0.814308	0.198089	0.243261	1.14718	33.7443		CLEC14A	-1.79515	-0.57161	0.318418	0.672866	9.60507		HLA.DRA	0.756839	0.217062	0.286801	1.16236	17.8376		MAP2K4
GZMM	0.912523	0.287745	0.315329	1.22073	15.7019		CDKN1B	0.413071	0.107498	0.260241	1.07736	36.5105		DLL3	0.00519729	0.0017679	0.340158	1.00123	52.8163		EIF3B	0.0322034	0.00491685	0.152681	1.00341	27.6735		VIM	0.813791	0.308378	0.37894	1.23832	33.7443		CRYAB	-1.78341	-0.988786	0.554435	0.503902	14.8442		FNBP1	0.747213	0.141881	0.18988	1.10334	17.8376		SYTL4
CDKN1A	0.899115	0.213137	0.237052	1.15921	15.7019		PAX8	0.411098	0.159524	0.388044	1.11692	36.5105		CDK6	0.00219502	0.000637169	0.290279	1.00044	52.8163		SPRY4	0.0165127	0.003928	0.237877	1.00273	27.6735		PARP4	0.810628	0.228433	0.281797	1.17156	33.7443		EMCN	-1.76872	-0.696943	0.394038	0.616878	14.8442		PPARG	0.742128	0.202819	0.273294	1.15095	17.8376		TBC1D10B
GZMH	0.898146	0.273081	0.30405	1.20839	15.7019		MAP2K4	0.411055	0.0895416	0.217834	1.06403	36.5105		ATP10B	0.000275826	0.000117066	0.424419	1.00008	52.8163		SFRP2	-8.07423	-3.45468	0.427864	0.0912092	0		HIF1A	0.806122	0.260741	0.323451	1.19809	33.7443		EIF3B	-1.75664	-0.348433	0.198352	0.785437	14.8442		KLRK1	0.736235	0.250719	0.340542	1.1898	17.8376		SCARA5
FXYD3	0.897968	0.347707	0.387215	1.27254	15.7019		TYK2	0.406686	0.0856135	0.210515	1.06114	36.5105		BMP2	-3.53278	-1.25175	0.354324	0.419939	0		LPL	-7.01951	-2.41652	0.344257	0.187308	0		PPARG	0.802775	0.316995	0.394875	1.24573	33.7443		SPRY1	-1.75088	-0.579226	0.33082	0.669323	14.8442		CKB	0.720462	0.298136	0.413813	1.22956	17.8376		IL3RA
GUSB	0.893857	0.175719	0.196585	1.12953	15.7019		PLA2G3	0.399996	0.172169	0.430427	1.12675	36.5105		FGFR3	-3.12274	-1.52905	0.489649	0.346506	0		MEOX2	-6.89316	-2.4112	0.349797	0.187999	0		ATM	0.79815	0.234405	0.293685	1.17642	33.7443		RELN	-1.7505	-0.914257	0.522284	0.530617	14.8442		ENO1	0.712078	0.150039	0.210705	1.1096	21.3799		HDAC11
PLCB1	0.889902	0.256675	0.28843	1.19472	15.7019		WNT4	0.381298	0.146882	0.385216	1.10717	37.356		LEPR	-3.09664	-1.27706	0.412402	0.412634	0		THBS4	-5.97341	-2.9545	0.494608	0.129005	0		GLI3	0.797957	0.347694	0.43573	1.27253	33.7443		RASAL1	-1.74495	-0.729008	0.417781	0.603319	14.8442		BAD	0.702254	0.120765	0.171968	1.08731	21.3799		CACNA1H
MMRN2	0.88416	0.207299	0.234458	1.15452	15.7019		DNAJC12	0.376931	0.185872	0.493118	1.1375	37.356		ARNT2	-3.03984	-1.17234	0.38566	0.4437	0		OLFML2B	-5.93533	-1.94601	0.327869	0.259533	0		FNBP1	0.791095	0.217939	0.27549	1.16307	33.7443		TIMP4	-1.74001	-0.891445	0.512321	0.539074	14.8442		BMP2	0.694391	0.241677	0.348042	1.18237	21.3799		CYP4F3
MUS81	0.879224	0.160284	0.182302	1.11751	15.7019		EGLN2	0.368097	0.0795208	0.216032	1.05667	37.356		SMAD3	-2.98057	-0.836729	0.280728	0.559911	0		GAS1	-5.88527	-2.01576	0.34251	0.247283	0		IL20RA	0.788945	0.432788	0.548566	1.34984	33.7443		VIT	-1.72023	-0.961506	0.558941	0.513521	14.8442		SMO	0.693336	0.189317	0.273052	1.14022	21.3799		ITGB1
MYCN	0.87266	0.34533	0.395721	1.27044	15.7019		TRIP13	0.362513	0.0991545	0.27352	1.07115	37.356		CA12	-2.9666	-1.53599	0.517763	0.344842	0		HOXA7	-5.57688	-1.72873	0.309981	0.301718	0		ABCA8	0.782767	0.456471	0.583151	1.37218	33.7443		GDF15	-1.71034	-0.929059	0.543202	0.525201	14.8442		CCNE1	0.683628	0.206542	0.302127	1.15392	21.3799		NGFR
PRLR	0.870189	0.330647	0.379971	1.25758	15.7019		MAP3K12	0.357577	0.100305	0.280514	1.072	37.356		FGFR2	-2.90785	-1.17908	0.40548	0.441634	0		HOXA5	-5.5407	-1.90544	0.3439	0.266934	0		TFF3	0.782423	0.885955	1.13232	1.84799	33.7443		SPRY2	-1.70826	-0.567809	0.332391	0.67464	14.8442		HDAC5	0.683117	0.140829	0.206157	1.10254	21.3799		HK2
CCR1	0.866317	0.198073	0.228638	1.14717	15.7019		WNT11	0.357478	0.145399	0.406734	1.10604	37.356		AGT	-2.79803	-1.5459	0.552498	0.342481	0		COLEC12	-5.49388	-1.74978	0.318496	0.297347	0		CACNA1H	0.78235	0.532243	0.680313	1.44618	33.7443		CCNA1	-1.70081	-0.806275	0.474055	0.571856	14.8442		CCNA1	0.677268	0.256421	0.378611	1.19451	21.3799		OAZ1
SYTL4	0.86424	0.238705	0.276202	1.17993	15.7019		BCL2A1	0.354569	0.131509	0.370899	1.09544	37.356		ADCY9	-2.6815	-0.7244	0.270147	0.605249	0		FOXC1	-5.44868	-2.02651	0.371926	0.245448	0		DTX4	0.779827	0.314662	0.403502	1.24372	33.7443		SCARA5	-1.69307	-0.880705	0.520183	0.543102	14.8442		INHBB	0.664653	0.231629	0.348496	1.17416	21.3799		CYBB
UBE2T	0.863219	0.198591	0.230059	1.14758	15.7019		HDAC5	0.349094	0.0795304	0.22782	1.05667	37.356		NDP	-2.65354	-1.34653	0.507446	0.393238	0		ENPP2	-5.35578	-1.69548	0.31657	0.308753	0		KIAA0040	0.767168	0.314815	0.41036	1.24385	33.7443		EGFR	-1.67609	-0.828628	0.494382	0.563064	14.8442		CHRNA5	0.660624	0.246114	0.372548	1.18601	21.3799		HLA.DMB
COL2A1	0.860526	0.198649	0.230846	1.14762	15.7019		TOP2A	0.34884	0.119435	0.342379	1.08631	37.356		PLCE1	-2.6534	-0.885476	0.333714	0.541309	0		IRX1	-5.31083	-3.13685	0.590651	0.113688	0		IL1R2	0.764117	0.454896	0.595322	1.37068	33.7443		GGH	-1.67178	-0.675956	0.404334	0.625917	14.8442		FGF18	0.659991	0.182528	0.276561	1.13487	21.3799		ESR1
PIK3R1	0.857112	0.180285	0.21034	1.13311	15.7019		ROCK1	0.344417	0.0571256	0.165862	1.04039	37.356		PARP2	-2.64442	-0.491122	0.18572	0.711472	0		VIT	-5.25089	-2.08428	0.396938	0.235814	0		NRXN3	0.75853	0.411588	0.542613	1.33015	33.7443		FOXC1	-1.66754	-0.87934	0.527327	0.543616	14.8442		ITGB1	0.656174	0.141691	0.215935	1.1032	21.3799		PRKAA2
NFATC1	0.85453	0.216023	0.252798	1.16153	15.7019		LTBP1	0.343023	0.103333	0.301242	1.07425	37.356		COL27A1	-2.62568	-0.913161	0.347781	0.53102	0		SFRP4	-5.1207	-2.1525	0.420353	0.224922	0		STC1	0.757851	0.451728	0.596064	1.36768	33.7443		FGF2	-1.65609	-0.709647	0.428508	0.61147	14.8442		COL2A1	0.641764	0.157188	0.24493	1.11511	21.3799		CDK4
EP300	0.851223	0.112326	0.131959	1.08097	15.7019		GUSB	0.340059	0.0782376	0.23007	1.05573	37.356		EDNRB	-2.58293	-0.811286	0.314096	0.569873	0		OGN	-5.10776	-1.95448	0.382648	0.258014	0		FUT3	0.748038	0.506073	0.676534	1.42018	33.7443		CDK6	-1.65037	-0.566861	0.343475	0.675084	14.8442		CDKN1C	0.634151	0.168794	0.266173	1.12412	21.3799		HDAC6
TTK	0.839348	0.216086	0.257445	1.16158	15.7019		WIF1	0.331532	0.218769	0.659872	1.16374	37.356		TEK	-2.53974	-0.69786	0.274776	0.616486	3.0692		TWIST1	-5.07967	-1.90366	0.374762	0.267264	0		ITPR1	0.746306	0.318284	0.426479	1.24685	33.7443		PLA2G4A	-1.63828	-0.601738	0.367298	0.65896	14.8442		PRF1	0.628597	0.18929	0.30113	1.1402	21.3799		ANXA9
SKP1	0.83801	0.158206	0.188788	1.1159	15.7019		IGF1R	0.329032	0.137662	0.418385	1.10012	37.356		ANXA9	-2.50924	-1.24345	0.495549	0.422361	3.0692		WNT5B	-4.93645	-1.49844	0.303547	0.353935	0		CXXC5	0.742585	0.30121	0.405624	1.23218	33.7443		FGFR2	-1.63374	-0.805463	0.493017	0.572178	14.8442		CD84	0.6279	0.143586	0.228676	1.10465	21.3799		CD19
SMAD1	0.823167	0.134923	0.163907	1.09803	15.7019		PRKCB	0.324381	0.115603	0.35638	1.08343	37.356		CYP4F3	-2.40656	-1.34845	0.560322	0.392714	3.0692		FOS	-4.89634	-2.33234	0.476343	0.198562	0		EGLN2	0.740843	0.209903	0.283329	1.15661	33.7443		EYA1	-1.59861	-0.911643	0.570273	0.531579	14.8442		HEG1	0.626162	0.173427	0.276968	1.12773	21.3799		CENPF
EREG	0.82096	0.343867	0.418859	1.26915	15.7019		SPRY1	0.324224	0.0942934	0.290828	1.06754	37.356		LIFR	-2.31811	-0.7153	0.308571	0.609078	3.0692		CRYAB	-4.89017	-1.94591	0.397923	0.259551	0		STK11IP	0.735726	0.181996	0.247369	1.13445	33.7443		SMAD5	-1.5823	-0.384174	0.242794	0.766218	14.8442		FUT3	0.626134	0.29438	0.470155	1.22636	21.3799		WDR77
JCAD	0.808663	0.207269	0.25631	1.1545	20.4843		MKI67	0.321238	0.0994015	0.309433	1.07133	38.0506		CDH2	-2.31479	-1.01371	0.437928	0.495271	3.0692		MMP9	-4.86596	-2.55431	0.524934	0.170246	0		GRB7	0.733985	0.372382	0.507342	1.29449	33.7443		COL2A1	-1.56173	-0.4807	0.3078	0.71663	14.8442		NUPR1	0.613357	0.14939	0.243561	1.1091	21.3799		SMURF2
CD1E	0.806037	0.25702	0.318869	1.19501	20.4843		CCL8	0.304729	0.118402	0.388547	1.08553	38.0506		ESR1	-2.30866	-1.55265	0.672531	0.340884	3.0692		NR4A1	-4.85716	-2.13637	0.43984	0.227451	0		HDAC5	0.73158	0.218592	0.298794	1.1636	33.7443		F3	-1.55324	-0.666429	0.429057	0.630064	14.8442		DKK1	0.610683	0.274772	0.449941	1.2098	21.3799		G6PD
BMP7	0.805728	0.378522	0.469788	1.30001	20.4843		EGLN3	0.29661	0.117816	0.397209	1.08509	38.0506		HDAC10	-2.27482	-0.489216	0.215057	0.712412	4.5015		COL9A3	-4.74083	-1.92623	0.406305	0.263117	0		PDK4	0.728469	0.394307	0.541281	1.31431	33.7443		ZEB2	-1.55133	-0.482713	0.311162	0.71563	14.8442		COL27A1	0.602284	0.202303	0.335892	1.15053	21.3799		SHE
PPARG	0.805528	0.207432	0.25751	1.15463	20.4843		Normal	0.293978	0.0335261	0.114043	1.02351	38.0506		PRKCA	-2.26344	-0.700817	0.309625	0.615224	4.5015		DDR2	-4.71565	-1.15074	0.244025	0.450395	0		PDGFRA	0.726385	0.322291	0.443691	1.25031	33.7443		TEK	-1.5474	-0.514668	0.332602	0.699954	14.8442		GDF5	0.595922	0.21035	0.352982	1.15697	21.3799		CD163
CCNA2	0.785306	0.186736	0.237788	1.13819	20.4843		KRT5	0.290043	0.243526	0.839618	1.18388	38.0506		CCND1	-2.25423	-0.909446	0.40344	0.53239	4.5015		JAM2	-4.69449	-1.3436	0.286209	0.394035	0		FAM83D	0.724762	0.318996	0.440139	1.24746	33.7443		TFF1	-1.53651	-1.3926	0.906344	0.380877	14.8442		PARP4	0.590684	0.114864	0.194459	1.08287	21.3799		EMCN
IL24	0.782472	0.327678	0.418773	1.25499	20.4843		SPDEF	0.289285	0.129832	0.448804	1.09417	38.0506		IL1RN	-2.16943	-0.870949	0.401465	0.546787	4.5015		CCNA1	-4.66354	-1.59257	0.341495	0.331579	0		PDGFB	0.711597	0.215896	0.303397	1.16143	38.5758		HSPA2	-1.53207	-0.707563	0.461834	0.612353	14.8442		JUN	0.589589	0.174797	0.296473	1.12881	21.3799		FXYD3
WNT4	0.777989	0.256325	0.329471	1.19443	20.4843		GSK3B	0.279818	0.0455731	0.162867	1.03209	38.0506		CHAD	-2.1589	-1.47644	0.683885	0.359375	5.06418		ADAM12	-4.63138	-1.49242	0.322241	0.355415	0		BMP8A	0.708786	0.372455	0.525483	1.29455	38.5758		LFNG	-1.51587	-0.647465	0.427124	0.638401	14.8442		CDKN2D	0.585089	0.162118	0.277083	1.11893	21.3799		EYA4
GLI3	0.764169	0.217184	0.284209	1.16246	20.4843		NEIL3	0.274219	0.0747789	0.272698	1.0532	38.0506		CACNA1H	-2.15875	-1.06324	0.492525	0.478557	5.06418		EYA4	-4.57094	-1.73003	0.378484	0.301446	0		MRE11	0.699612	0.174412	0.249298	1.1285	38.5758		MT1G	-1.51538	-0.562663	0.371301	0.677051	14.8442		DTX4	0.582152	0.162703	0.279485	1.11938	25.183		PRKACA
SKA3	0.744799	0.171967	0.23089	1.12659	20.4843		SUV39H2	0.268936	0.0631271	0.234729	1.04473	38.0506		NEIL1	-2.15805	-0.584281	0.270745	0.666982	5.06418		FGF7	-4.46249	-1.60455	0.359563	0.328839	0		CD1E	0.698735	0.341827	0.489209	1.26736	38.5758		FOXC2	-1.5069	-0.755622	0.501443	0.592291	14.8442		RB1	0.581205	0.112423	0.193431	1.08104	25.183		CEACAM6
PIK3CG	0.736005	0.172595	0.234502	1.12708	20.4843		CLEC5A	0.258635	0.0960074	0.371208	1.06881	38.0506		MARCO	-2.15393	-0.986927	0.458199	0.504551	5.06418		BCL11A	-4.43792	-1.87485	0.422462	0.272655	0		COLEC12	0.69736	0.363628	0.521434	1.28666	38.5758		ATP10B	-1.5061	-0.757989	0.503279	0.59132	14.8442		GZMB	0.574026	0.213492	0.371921	1.15949	25.183		PIK3CG
ITGAV	0.735502	0.14186	0.192875	1.10333	20.4843		GGH	0.257664	0.0914534	0.354932	1.06544	38.0506		DUSP6	-2.14143	-0.528284	0.246696	0.693379	5.06418		MYC	-4.32698	-1.29542	0.299383	0.407416	0		PRKCA	0.689662	0.295943	0.429113	1.22769	38.5758		KRT6B	-1.50554	-1.05933	0.703618	0.479856	14.8442		CDC7	0.57247	0.140623	0.245642	1.10238	25.183		PLD1
CAMK2B	0.730354	0.327781	0.448798	1.25508	20.4843		MAML2	0.253991	0.0669413	0.263557	1.04749	38.0506		DKK2	-2.11844	-0.732312	0.345684	0.601938	5.06418		MMP3	-4.259	-2.23545	0.524876	0.212355	0		BMP4	0.684557	0.348802	0.50953	1.2735	38.5758		WRN	-1.50538	-0.363616	0.241545	0.777214	14.8442		CHI3L1	0.568021	0.307653	0.541623	1.23769	25.183		HLA.E
CETN2	0.730229	0.117626	0.161081	1.08495	20.4843		BAMBI	0.24568	0.129565	0.527373	1.09396	38.8837		HBB	-2.11573	-1.69675	0.80197	0.308481	5.06418		BMP7	-4.23211	-1.93457	0.457117	0.2616	0		MAPK1	0.683711	0.136982	0.200351	1.0996	38.5758		TWIST2	-1.50124	-0.629514	0.419328	0.646394	14.8442		POPDC3	0.559187	0.233314	0.417237	1.17553	25.183		IL11RA
PALB2	0.72586	0.111043	0.152982	1.08001	20.4843		DTX3	0.242762	0.0639838	0.263566	1.04535	38.8837		KAT2B	-2.07949	-0.527603	0.253717	0.693706	5.06418		KRT5	-4.13173	-2.9004	0.701981	0.133935	0		RAD54L	0.680145	0.264787	0.38931	1.20146	38.5758		GADD45A	-1.49351	-0.465776	0.311867	0.724081	14.8442		HOXB13	0.553357	0.218168	0.394262	1.16326	25.183		CDC7
PLA2G4F	0.723851	0.252346	0.348617	1.19114	20.4843		S100A14	0.24145	0.126689	0.524702	1.09179	38.8837		EGLN2	-2.07505	-0.424565	0.204605	0.745063	5.06418		NR4A3	-4.08806	-1.47561	0.360955	0.359582	0		CDK1	0.677676	0.283208	0.41791	1.2169	38.5758		VEGFD	-1.4824	-0.604043	0.407478	0.657907	14.8442		RELN	0.542648	0.226683	0.417735	1.17014	25.183		GZMB
KIFC1	0.721801	0.186004	0.257695	1.13761	20.4843		PTGER3	0.240777	0.103474	0.429752	1.07436	38.8837		GADD45A	-2.02218	-0.524785	0.259514	0.695063	5.06418		KRT14	-4.07549	-3.19956	0.785073	0.108852	0		HIST1H2BH	0.67245	0.241559	0.359223	1.18227	38.5758		BMP4	-1.47722	-0.655131	0.443489	0.635018	14.8442		IKZF3	0.534781	0.189224	0.353834	1.14015	25.183		BCL2A1
LumA	0.708174	0.082169	0.116029	1.05861	20.4843		CD8B	0.240446	0.0921563	0.383272	1.06596	38.8837		KIAA0040	-2.00046	-0.594621	0.297242	0.662219	5.06418		HOXA9	-4.05129	-1.33281	0.328983	0.396995	0		AURKB	0.672236	0.268245	0.399034	1.20434	38.5758		ACVR1B	-1.46742	-0.349601	0.238242	0.784801	14.8442		POLD1	0.529684	0.109632	0.206976	1.07895	25.183		IDO1
FLRT3	0.702988	0.286111	0.406992	1.21935	20.4843		FLRT3	0.234449	0.111552	0.475806	1.08039	38.8837		SPRY2	-1.99386	-0.553015	0.277359	0.681594	5.06418		FGF18	-4.03011	-1.01993	0.253077	0.49314	0		SERBP1	0.670392	0.162245	0.242015	1.11903	38.5758		HBB	-1.46632	-1.41427	0.964506	0.375199	14.8442		CDC25B	0.529234	0.110601	0.208983	1.07968	25.183		NEIL2
MYCT1	0.698369	0.166772	0.238802	1.12254	20.4843		MYCN	0.233481	0.108107	0.463022	1.07781	38.8837		ITGB3	-1.98398	-0.707245	0.356478	0.612488	5.06418		WIF1	-4.0249	-2.22321	0.552364	0.214164	0		NETO2	0.669778	0.318209	0.475095	1.24678	38.5758		EYA2	-1.46513	-0.632722	0.431853	0.644958	14.8442		EYA4	0.520978	0.218108	0.41865	1.16321	25.183		CAMK2B
CACNA2D3	0.697461	0.274784	0.393977	1.20981	20.4843		BLM	0.226553	0.0612238	0.27024	1.04335	38.8837		ZEB2	-1.97383	-0.511721	0.259253	0.701385	5.06418		IL6	-3.97797	-1.60049	0.402338	0.329765	0		KDR	0.668669	0.237419	0.355062	1.17888	38.5758		FST	-1.4642	-0.687716	0.469687	0.620836	14.8442		CDKN2C	0.519759	0.13559	0.260871	1.09854	25.183		PDCD1LG2
TOP2A	0.691855	0.202661	0.292924	1.15082	20.4843		SLPI	0.220352	0.136731	0.62051	1.09941	38.8837		HGF	-1.96768	-0.690071	0.350702	0.619823	5.06418		EYA1	-3.91081	-1.63701	0.418587	0.321522	0		DUSP4	0.665556	0.42787	0.642876	1.34525	38.5758		ITGB3	-1.46297	-0.626432	0.428193	0.647777	14.8442		NKG7	0.513882	0.195556	0.380546	1.14517	25.183		CHIT1
SPRY4	0.68865	0.160146	0.23255	1.1174	20.4843		MED1	0.216815	0.0512265	0.236269	1.03615	38.8837		SMAD1	-1.96181	-0.356573	0.181757	0.781017	5.06418		KRT17	-3.88515	-2.3189	0.596861	0.200421	0		RASGRP1	0.656516	0.335655	0.511267	1.26195	38.5758		SDHA	-1.45781	-0.316851	0.217348	0.80282	14.8442		FLT3	0.511945	0.17357	0.33904	1.12785	25.183		CD274
CDH1	0.668336	0.266194	0.398293	1.20263	20.4843		HDC	0.199834	0.0927673	0.464222	1.06641	38.8837		ID1	-1.95724	-0.595324	0.304165	0.661896	5.06418		COL11A1	-3.84068	-1.80271	0.469372	0.286636	0		TBC1D9	0.655325	0.388433	0.592733	1.30897	38.5758		MMRN2	-1.44968	-0.453807	0.31304	0.730114	14.8442		TBX1	0.498883	0.205942	0.412805	1.15344	25.183		PIM1
DLL3	0.660468	0.199667	0.302311	1.14843	20.4843		S100A7	0.19511	0.179225	0.918584	1.13228	39.4224		FZD10	-1.95277	-0.710836	0.364014	0.610966	5.06418		SELE	-3.83577	-1.51491	0.394942	0.349919	0		ELK3	0.654506	0.197014	0.301011	1.14632	38.5758		PRKCA	-1.44295	-0.538888	0.373462	0.688301	14.8442		ANLN	0.484283	0.133991	0.27668	1.09733	25.183		MME
IL20RA	0.659573	0.236103	0.357963	1.17781	20.4843		ANLN	0.190552	0.058048	0.30463	1.04106	39.4224		MAPK3	-1.94125	-0.379233	0.195355	0.768846	5.06418		LEP	-3.82528	-1.35422	0.354018	0.391147	0		LTB	0.652504	0.418986	0.64212	1.33699	38.5758		ROCK2	-1.43987	-0.346668	0.240763	0.786398	14.8442		CDKN1B	0.482519	0.113923	0.236101	1.08217	25.183		EDNRB
CDC14A	0.658938	0.173962	0.264004	1.12815	20.4843		CDC25A	0.181898	0.0520998	0.286423	1.03677	39.4224		RELN	-1.92751	-0.841187	0.436411	0.558184	8.9368		COL4A6	-3.78244	-1.28199	0.338931	0.411229	0		HIST1H1C	0.646372	0.182869	0.282917	1.13514	38.5758		TGFB2	-1.43609	-0.592105	0.412303	0.663374	14.8442		PSMB10	0.469394	0.097693	0.208126	1.07006	25.183		PTGER3
RASAL1	0.655069	0.20568	0.313982	1.15323	20.4843		PIK3R3	0.156888	0.0438308	0.279376	1.03085	39.862		NRXN3	-1.91855	-0.75546	0.393765	0.592357	8.9368		CACNA2D3	-3.76928	-1.45755	0.386692	0.364111	0		CDKN2B	0.645801	0.241521	0.373987	1.18224	38.5758		CXCL8	-1.43522	-0.892148	0.621611	0.538811	14.8442		PTGS2	0.466859	0.183118	0.392234	1.13534	25.183		CDKN3
ACTR3B	0.652986	0.131268	0.201028	1.09526	20.4843		PLA2G4F	0.156469	0.0637845	0.40765	1.0452	39.862		TIMP4	-1.90426	-0.815318	0.428155	0.568283	8.9368		PIM1	-3.75096	-1.05112	0.280228	0.482592	0		SMC1B	0.645231	0.357356	0.553842	1.28108	38.5758		MYCT1	-1.42729	-0.454738	0.318602	0.729643	14.8442		PIK3CD	0.464981	0.129966	0.279508	1.09427	25.183		PPARG
CDC6	0.652705	0.169906	0.260311	1.12499	20.4843		PPARG	0.15342	0.0462206	0.301268	1.03256	39.862		CREBBP	-1.89661	-0.306352	0.161526	0.808684	8.9368		PTGER3	-3.74088	-1.3498	0.360824	0.392347	0		IGF1	0.631925	0.389593	0.616518	1.31002	38.5758		WNT4	-1.41881	-0.62449	0.440152	0.648649	14.8442		NEO1	0.463595	0.113855	0.245592	1.08212	25.183		FGF12
CREBBP	0.651715	0.0950192	0.145799	1.06808	20.4843		MCM2	0.152958	0.0369169	0.241353	1.02592	39.862		SHC2	-1.89558	-0.656916	0.346552	0.634233	8.9368		SOCS3	-3.70502	-1.23163	0.332421	0.425837	0		IL11RA	0.625365	0.244001	0.390174	1.18427	38.5758		ROBO4	-1.40682	-0.479252	0.340663	0.71735	14.8442		TYK2	0.460211	0.087675	0.19051	1.06266	25.183		RPS6KB2
ROBO4	0.650446	0.166053	0.255291	1.12198	20.4843		CEACAM5	0.146191	0.107217	0.733406	1.07715	39.862		EGF	-1.89202	-0.782955	0.413821	0.581175	8.9368		TNFAIP6	-3.66621	-1.11697	0.304667	0.461061	0		TWIST2	0.62071	0.299231	0.482079	1.23049	38.5758		DLL3	-1.40595	-0.56746	0.403612	0.674804	14.8442		NEIL2	0.457676	0.0879808	0.192234	1.06288	25.183		JAK3
NSD3	0.647212	0.157361	0.243136	1.11524	20.4843		SERPINB5	0.143582	0.0976471	0.68008	1.07003	39.862		SIX1	-1.89137	-0.853008	0.451	0.553629	8.9368		SCARA5	-3.62609	-1.39378	0.384375	0.380567	0		EMCN	0.617233	0.280454	0.454373	1.21458	38.5758		CHAD	-1.40586	-1.15759	0.823407	0.448259	14.8442		GRIN2A	0.454721	0.166495	0.366147	1.12233	25.183		PBX3
MMP14	0.63511	0.192705	0.30342	1.1429	20.4843		GATA4	0.138589	0.0670614	0.483888	1.04758	40.3353		BAMBI	-1.88828	-0.948469	0.502292	0.518182	8.9368		NUMBL	-3.62214	-0.673119	0.185835	0.62715	0		SYTL4	0.61635	0.261363	0.424049	1.19861	38.5758		KCNB1	-1.3996	-0.630388	0.450407	0.646003	14.8442		BMPR1A	0.446374	0.08392	0.188004	1.05989	28.5651		LAG3
HDAC11	0.633888	0.142394	0.224636	1.10374	20.4843		BTG2	0.136689	0.0464644	0.339927	1.03273	40.3353		TSPAN7	-1.88739	-0.724334	0.383775	0.605277	8.9368		PDCD1	-3.61837	-1.37303	0.37946	0.38608	0		ALDOA	0.614149	0.17392	0.283189	1.12812	38.5758		PLD1	-1.39465	-0.455614	0.326688	0.7292	14.8442		SHMT2	0.441193	0.0957675	0.217065	1.06863	28.5651		PGK1
GAS1	0.632386	0.233789	0.369694	1.17592	20.4843		ID4	0.124298	0.0487113	0.391892	1.03434	40.3353		EYA4	-1.86335	-0.815516	0.437661	0.568205	8.9368		WNT10A	-3.60666	-1.31597	0.364873	0.401654	0		HEMK1	0.611963	0.181823	0.297115	1.13432	38.5758		B3GNT3	-1.39314	-0.771563	0.553831	0.585782	14.8442		CXCR6	0.437614	0.141157	0.32256	1.10279	28.5651		BDNF
MAD2L1	0.625347	0.115014	0.183919	1.08299	20.4843		TCF7L1	0.108476	0.0370138	0.341217	1.02599	40.734		BMPR1B	-1.8527	-1.42698	0.770217	0.371909	8.9368		POPDC3	-3.59576	-1.38791	0.385984	0.382119	0		CDH3	0.610992	0.387529	0.634261	1.30815	38.5758		KRT5	-1.38975	-1.33498	0.960587	0.396399	14.8442		HDAC2	0.430587	0.0849145	0.197206	1.06062	28.5651		UBB
FGF13	0.624846	0.186907	0.299125	1.13832	20.4843		CDCA1	0.106626	0.0310901	0.291582	1.02178	40.734		GATA4	-1.85111	-0.85323	0.46093	0.553544	8.9368		S100A7	-3.58693	-2.78731	0.777074	0.144856	0		RPS6KB2	0.600287	0.16656	0.277467	1.12238	42.4297		UBB	-1.38374	-0.329538	0.23815	0.795791	14.8442		SMAD1	0.429418	0.0744178	0.173299	1.05294	28.5651		ISM1
HELLS	0.619714	0.138588	0.223632	1.10083	20.4843		CDKN2B	0.103374	0.0294747	0.285127	1.02064	40.734		TNKS2	-1.83989	-0.369174	0.20065	0.774226	8.9368		CAV1	-3.56216	-1.04373	0.293005	0.485072	0		EYA1	0.596898	0.391473	0.655845	1.31173	42.4297		LRRC32	-1.37906	-0.480009	0.348071	0.716973	14.8442		TAP2	0.402909	0.0847645	0.210381	1.06051	28.5651		MAP3K12
BMPR1B	0.60206	0.416208	0.691307	1.33442	26.5725		MUC1	0.0990451	0.053066	0.535776	1.03747	40.734		PTCH1	-1.8359	-0.565924	0.308254	0.675523	8.9368		KRT6B	-3.54946	-1.84758	0.520524	0.277858	0		NCAM1	0.584399	0.394161	0.674472	1.31418	42.4297		DKK2	-1.37905	-0.574083	0.41629	0.671713	14.8442		SOCS2	0.399661	0.128483	0.321481	1.09314	28.5651		IL1R2
DUSP6	0.600673	0.133891	0.222901	1.09725	26.5725		TMPRSS4	0.0688339	0.0333864	0.485028	1.02341	40.734		RB1	-1.83503	-0.372863	0.203191	0.772249	8.9368		FZD9	-3.53822	-1.00733	0.2847	0.497466	0		RNASE2	0.58037	0.322676	0.555983	1.25065	42.4297		BLVRA	-1.36854	-0.386302	0.282274	0.765088	14.8442		HNF1A	0.395578	0.167503	0.423439	1.12311	28.5651		EGLN2
JAK1	0.600255	0.0953354	0.158825	1.06831	26.5725		PCNA	0.0592672	0.0129158	0.217924	1.00899	40.734		WIF1	-1.82595	-1.14901	0.629266	0.450934	8.9368		GZMB	-3.5203	-1.21296	0.344562	0.431381	0		THBS1	0.58021	0.215349	0.371157	1.16098	42.4297		FZD9	-1.36695	-0.528441	0.386583	0.693304	14.8442		OGN	0.392458	0.168558	0.429493	1.12393	28.5651		COMP
CYBB	0.599651	0.151683	0.252952	1.11086	26.5725		KRT7	0.0566488	0.0352455	0.622176	1.02473	40.734		EP300	-1.81211	-0.265371	0.146443	0.831985	8.9368		HBB	-3.51719	-2.51296	0.714481	0.175195	0		TBP	0.578585	0.145353	0.251222	1.106	42.4297		SOX17	-1.364	-0.703715	0.51592	0.613989	14.8442		SOCS1	0.390519	0.0899108	0.230234	1.0643	28.5651		CLDN1
SERPINH1	0.59916	0.137588	0.229635	1.10006	26.5725		MIS18A	0.0369973	0.00682297	0.184418	1.00474	40.734		NGFR	-1.79747	-0.724788	0.403226	0.605086	8.9368		SOX10	-3.49208	-2.73418	0.782967	0.15029	0		GABRP	0.577479	0.487803	0.844711	1.40231	42.4297		PPARG	-1.36305	-0.468942	0.344039	0.722494	14.8442		IL20RA	0.364807	0.139041	0.381135	1.10117	28.5651		PDE9A
RAD54L	0.598493	0.152003	0.253976	1.11111	26.5725		LEP	0.0263337	0.0111281	0.422582	1.00774	40.734		NRDE2	-1.78822	-0.317644	0.177632	0.802379	8.9368		GDF5	-3.49059	-1.14219	0.327219	0.453072	0		HES1	0.577373	0.178799	0.309677	1.13194	42.4297		CDC14B	-1.35898	-0.427949	0.314904	0.743318	14.8442		NRXN1	0.35754	0.157196	0.43966	1.11512	28.5651		WNT5B
PTEN	0.594854	0.136621	0.229671	1.09933	26.5725		CEACAM6	0.0156369	0.0129947	0.831028	1.00905	40.734		ADD1	-1.77491	-0.393635	0.221777	0.761209	8.9368		CD19	-3.47049	-1.26248	0.363776	0.416827	0		CDC7	0.573163	0.203707	0.355409	1.15165	42.4297		CNTFR	-1.35312	-0.664767	0.491285	0.63079	14.8442		GZMM	0.351012	0.117902	0.335892	1.08516	28.5651		KRT17
EGLN2	0.592453	0.109546	0.184903	1.07889	26.5725		DPT	-6.41783	-3.02203	0.47088	0.123106	0		DTX3	-1.76554	-0.442936	0.250879	0.735636	8.9368		TGFB3	-3.42612	-0.887406	0.259012	0.540585	0		CDKN2C	0.573074	0.216131	0.377143	1.16161	42.4297		ENPP2	-1.35048	-0.607555	0.449881	0.656308	14.8442		NUDT1	0.348826	0.064187	0.184008	1.0455	28.5651		INHBA
ROCK2	0.581747	0.105167	0.180777	1.07562	26.5725		COL6A3	-5.93172	-2.38943	0.402822	0.190858	0		GRIN1	-1.75636	-0.788053	0.448684	0.579125	8.9368		HAS1	-3.39272	-0.855191	0.252067	0.552792	0		CLEC5A	0.571633	0.278471	0.48715	1.21291	42.4297		FREM2	-1.34894	-0.710475	0.52669	0.611119	14.8442		PAX5	0.347518	0.13733	0.395173	1.09987	28.5651		ID1
PARP1	0.580829	0.0934655	0.160918	1.06693	26.5725		FBN1	-5.7415	-2.04109	0.355498	0.24298	0		BCL2	-1.75449	-0.627449	0.357626	0.64732	8.9368		GRIN2A	-3.37228	-1.14695	0.340112	0.451577	0		SMAD3	0.56235	0.221701	0.39424	1.16611	42.4297		CDKN1C	-1.34151	-0.449448	0.335031	0.732323	14.8442		ANGPT1	0.343937	0.109683	0.318903	1.07899	32.12		NUPR1
NASP	0.565924	0.111435	0.196909	1.0803	26.5725		TPSAB1	-5.56311	-3.0663	0.551184	0.119386	0		ANGPT1	-1.74794	-0.583923	0.334064	0.667147	8.9368		LEFTY2	-3.36929	-1.10729	0.328643	0.464164	0		WDR77	0.561513	0.135904	0.242031	1.09878	42.4297		CDKN2A	-1.33724	-0.574842	0.429871	0.67136	14.8442		HIF1A	0.334714	0.0748931	0.223753	1.05328	32.12		BMP2
CACNA2D1	0.562352	0.137546	0.244591	1.10003	26.5725		HLA.DPB1	-5.55684	-1.6322	0.293728	0.322596	0		CDH5	-1.74522	-0.486535	0.278782	0.713737	8.9368		EDN1	-3.35129	-1.00015	0.298439	0.499947	0		PRKX	0.559968	0.259867	0.464075	1.19737	42.4297		SRPX	-1.33662	-0.622603	0.465806	0.649498	14.8442		CLDN4	0.332341	0.120807	0.363503	1.08734	32.12		FGF1
ITGB6	0.561533	0.23185	0.412887	1.17434	26.5725		FGL2	-5.42663	-1.66136	0.306149	0.316141	0		PGR	-1.74415	-0.917704	0.526162	0.529351	8.9368		FOSL1	-3.34315	-1.00852	0.301667	0.497056	0		ERCC1	0.557701	0.125754	0.225487	1.09108	42.4297		GNG4	-1.33548	-0.712697	0.533662	0.610179	14.8442		ACVR1B	0.315184	0.0596445	0.189237	1.04221	32.12		C5orf38
GNLY	0.561378	0.182926	0.325852	1.13518	26.5725		HLA.DPA1	-4.95364	-1.49994	0.302795	0.353568	0		ZEB1	-1.73201	-0.440534	0.254349	0.736862	8.9368		PAX5	-3.32749	-1.22232	0.367339	0.428594	0		CEACAM5	0.556709	0.535785	0.962414	1.44973	42.4297		GABRP	-1.3344	-0.982757	0.736477	0.506012	14.8442		COL11A1	0.313574	0.159993	0.510223	1.11728	32.12		ASPN
PUM1	0.559806	0.0706974	0.126289	1.05022	26.5725		MMP11	-4.89453	-2.25347	0.460405	0.209719	0		MLLT3	-1.72224	-0.467287	0.271325	0.723324	8.9368		PLCE1	-3.31933	-0.995506	0.299911	0.50156	0		IL24	0.555508	0.357051	0.642748	1.28081	42.4297		BMP7	-1.32878	-0.835222	0.628564	0.560497	14.8442		TSPAN7	0.3067	0.112627	0.367221	1.08119	32.12		GJB2
NOTCH1	0.548951	0.104978	0.191234	1.07548	26.5725		TGFBR2	-4.83333	-1.4018	0.290027	0.378457	0		CKB	-1.71061	-0.741883	0.433695	0.597958	8.9368		MME	-3.30913	-1.25722	0.379926	0.418349	0		BAIAP2L1	0.551429	0.192392	0.348896	1.14266	42.4297		HDAC1	-1.32724	-0.31064	0.23405	0.806284	14.8442		SPN	0.301231	0.0950293	0.315469	1.06809	32.12		THBS2
IL11RA	0.545696	0.138896	0.25453	1.10106	26.5725		HLA.DRA	-4.8276	-1.41764	0.293654	0.374324	0		HDAC5	-1.6935	-0.367404	0.216949	0.775176	8.9368		MIA	-3.30569	-1.49464	0.452143	0.354869	0		ABCF1	0.551269	0.118708	0.215335	1.08576	42.4297		JAG1	-1.32236	-0.427843	0.323544	0.743373	14.8442		IL7R	0.278942	0.100282	0.359507	1.07198	34.0363		CDKN2B
HK2	0.542625	0.12999	0.239558	1.09429	26.5725		GZMA	-4.82677	-1.57064	0.325403	0.336659	0		RORA	-1.69016	-0.517918	0.306431	0.698379	8.9368		IBSP	-3.2998	-1.96929	0.596791	0.255378	0		RRM2	0.550524	0.235813	0.428343	1.17757	42.4297		PTGS2	-1.32063	-0.650337	0.492445	0.637132	14.8442		EDNRB	0.266188	0.080746	0.303342	1.05756	34.0363		CD276
DCN	0.542293	0.196049	0.361518	1.14556	26.5725		SNAI2	-4.63394	-1.50767	0.325355	0.351678	0		PIK3R5	-1.68726	-0.414822	0.245855	0.750112	8.9368		JAG2	-3.27104	-0.922	0.281867	0.527777	0		CXCL13	0.545085	0.387122	0.710205	1.30778	42.4297		SNAI1	-1.31795	-0.470976	0.357355	0.721476	14.8442		CA12	0.258613	0.130307	0.50387	1.09453	34.0363		SRPX
COL7A1	0.542085	0.177087	0.326677	1.1306	26.5725		COMP	-4.38357	-2.2532	0.514011	0.209758	0		FGF13	-1.68587	-0.562069	0.3334	0.67733	8.9368		HAPLN1	-3.26473	-1.13978	0.349119	0.453829	0		TYK2	0.544475	0.150484	0.276383	1.10994	42.4297		PTGDS	-1.3169	-0.812979	0.617343	0.569205	14.8442		GNLY	0.251741	0.0872693	0.346663	1.06236	34.0363		BLVRA
IL22RA2	0.538213	0.184937	0.343613	1.13677	26.5725		FAP	-4.17088	-1.55144	0.371969	0.34117	0		ERBB4	-1.68216	-1.01549	0.603682	0.494661	11.0373		PTGS2	-3.26444	-1.19208	0.365171	0.437671	0		CDC25A	0.544313	0.204592	0.375872	1.15236	42.4297		LIFR	-1.31403	-0.490045	0.372933	0.712003	14.8442		CLEC5A	0.237158	0.0801458	0.337942	1.05712	34.0363		SFRP4
INHBB	0.53714	0.176176	0.327988	1.12988	26.5725		MMP14	-4.08298	-1.37428	0.336587	0.385746	0		BAIAP3	-1.67652	-0.683707	0.407812	0.622564	11.0373		NOTCH1	-3.26152	-0.613383	0.188066	0.653662	0		RPS6KA5	0.544263	0.194671	0.357678	1.14446	42.4297		RNASE2	-1.3066	-0.633096	0.484538	0.644791	14.8442		IDO1	0.236199	0.102277	0.433012	1.07347	34.0363		EYA2
GADD45B	0.53231	0.141137	0.265141	1.10277	26.5725		CPA3	-4.04807	-1.95733	0.483521	0.257505	0		PPARGC1A	-1.67271	-0.659954	0.394541	0.632899	11.0373		GADD45B	-3.25381	-0.85234	0.261952	0.553886	0		AURKA	0.54409	0.190028	0.349259	1.14079	42.4297		SOX10	-1.30658	-1.38179	1.05756	0.383742	14.8442		AXIN2	0.222199	0.0650223	0.29263	1.0461	34.0363		EGLN3
ERBB2	0.530582	0.178138	0.335741	1.13142	26.5725		ASPN	-4.02922	-1.80017	0.446778	0.287141	0		MAP2K4	-1.671	-0.346711	0.207487	0.786375	11.0373		FOXC2	-3.20762	-1.19616	0.372911	0.436437	0		PBX3	0.538598	0.198822	0.369147	1.14776	42.4297		APOD	-1.30585	-1.03281	0.790904	0.488759	14.8442		NDP	0.221971	0.109047	0.491267	1.07852	34.0363		BMP8A
CDK6	0.515752	0.133152	0.258171	1.09669	26.5725		PDGFRA	-3.9776	-1.27999	0.321799	0.411799	0		ID2	-1.66364	-0.437213	0.262805	0.73856	11.0373		IL2RA	-3.1981	-0.839053	0.26236	0.55901	0		SCUBE2	0.534079	0.452747	0.847715	1.36864	42.4297		PLCB4	-1.29719	-0.479537	0.369675	0.717208	14.8442		SMC1B	0.214127	0.0823694	0.384676	1.05876	34.0363		LTBP1
ITGA6	0.515312	0.118766	0.230474	1.08581	26.5725		ELK3	-3.95432	-0.859357	0.217321	0.551198	0		RAD52	-1.66347	-0.400069	0.240503	0.757822	11.0373		IL1R2	-3.1652	-1.22139	0.385879	0.42887	0		LRRC32	0.533517	0.213426	0.400036	1.15944	42.4297		FHL1	-1.2883	-0.588478	0.456786	0.665044	14.8442		FGF10	0.212027	0.111727	0.526946	1.08052	34.0363		MAPK10
NDP	0.511206	0.235591	0.460854	1.17739	26.5725		VCAN	-3.90021	-1.36222	0.349269	0.388983	0		ROCK1	-1.66009	-0.261809	0.157707	0.834041	11.0373		IL12RB2	-3.13279	-1.04544	0.333709	0.484496	0		MSR1	0.527044	0.183325	0.347837	1.1355	42.4297		PUM1	-1.28598	-0.216183	0.168108	0.86084	14.8442		JAK1	0.209907	0.0352075	0.167729	1.0247	34.0363		LAMB3
PDGFB	0.510883	0.101171	0.198032	1.07264	26.5725		HEG1	-3.84136	-1.11719	0.290833	0.46099	0		CDC14B	-1.64559	-0.432678	0.262931	0.740885	11.0373		HDC	-3.11903	-1.23181	0.394933	0.425784	0		PRKDC	0.526752	0.137416	0.260874	1.09993	42.4297		FGFR4	-1.27841	-0.76062	0.594975	0.590243	14.8442		DTX1	0.194666	0.0577191	0.296503	1.04082	34.0363		GRIA3
ERBB4	0.502849	0.272148	0.541213	1.2076	26.5725		RAC2	-3.69201	-1.13844	0.308352	0.454251	0		BORCS7	-1.63867	-0.335446	0.204706	0.792539	11.0373		FGF2	-3.11378	-0.994747	0.319466	0.501824	0		CCND1	0.52016	0.290708	0.558883	1.22324	42.4297		POLR2A	-1.27477	-0.250014	0.196125	0.840888	14.8442		CD27	0.191149	0.0736224	0.385157	1.05236	34.0363		PROM1
ARNT2	0.496146	0.175127	0.352974	1.12906	26.5725		HLA.DRB1	-3.65309	-1.14814	0.314294	0.451205	0		CACNA1D	-1.62858	-0.730558	0.448586	0.602671	11.0373		SNAI1	-3.10437	-0.823523	0.265279	0.56506	0		CD36	0.517108	0.335478	0.648758	1.2618	42.4297		PLA2G2A	-1.27157	-0.846746	0.665907	0.556037	14.8442		NSD1	0.189302	0.0322904	0.170576	1.02263	34.0363		TNFSF10
PKMYT1	0.491625	0.128685	0.261755	1.0933	26.5725		CCR2	-3.64942	-1.20493	0.33017	0.433791	0		FAM214A	-1.61676	-0.447356	0.276698	0.733386	11.0373		JAK3	-3.09802	-0.854455	0.275807	0.553074	0		GZMB	0.516963	0.277266	0.536335	1.2119	42.4297		ZEB1	-1.26813	-0.387014	0.305186	0.76471	14.8442		GZMA	0.187341	0.0596112	0.318196	1.04218	34.0363		SOCS2
CMKLR1	0.486228	0.113309	0.233037	1.08171	26.5725		FSTL1	-3.5569	-1.20211	0.337967	0.434638	0		SIGIRR	-1.60859	-0.404074	0.251198	0.755721	11.0373		NTRK2	-3.09063	-1.22965	0.397864	0.42642	0		COL9A3	0.515726	0.33514	0.649843	1.2615	42.4297		CACNA2D1	-1.26526	-0.413289	0.326642	0.75091	14.8442		RPS6KB2	0.179232	0.0343124	0.191441	1.02407	34.0363		VEGFA
GRIN1	0.485089	0.195389	0.40279	1.14503	26.5725		IL10RA	-3.55236	-0.958786	0.269901	0.51449	0		GDF15	-1.59828	-0.727736	0.455326	0.603851	11.0373		LIF	-3.08001	-0.988499	0.32094	0.504002	0		SELE	0.509232	0.314829	0.618243	1.24386	42.4297		FAM124B	-1.26347	-0.440234	0.348434	0.737015	14.8442		NRCAM	0.179168	0.0694009	0.387351	1.04928	34.0363		ETV7
CPA3	0.481615	0.209319	0.434619	1.15614	26.5725		CD27	-3.53543	-1.43794	0.406722	0.369094	0		NAT1	-1.5954	-0.855175	0.536027	0.552798	11.0373		TIGIT	-3.02574	-0.95183	0.314578	0.516976	0		HLA.DQA1	0.508673	0.64068	1.25951	1.55906	42.4297		ABCF1	-1.26193	-0.236096	0.18709	0.84904	14.8442		CDCA8	0.174008	0.0468098	0.269009	1.03298	34.0363		NFATC1
TP53	0.481418	0.0887108	0.18427	1.06342	26.5725		HLA.DMB	-3.52321	-0.883328	0.250717	0.542115	0		GPC4	-1.59255	-0.538009	0.337829	0.688721	11.0373		FHL1	-3.02472	-1.02855	0.340049	0.490202	0		KRT5	0.506295	0.558026	1.10218	1.47225	42.4297		IBSP	-1.26114	-1.01403	0.804055	0.495162	14.8442		GLI3	0.168054	0.0508107	0.302348	1.03585	34.0363		GREM1
TLX1	0.481187	0.174651	0.362959	1.12869	26.5725		THBS2	-3.51191	-1.36401	0.388394	0.388502	0		CD1E	-1.58861	-0.565753	0.356131	0.675603	11.0373		POLD1	-2.99986	-0.580694	0.193574	0.668642	0		TBX1	0.504104	0.299822	0.594762	1.23099	42.4297		LEFTY2	-1.24234	-0.552436	0.444673	0.681868	31.2261		MUS81	0.165962	0.0320641	0.193202	1.02247	34.0363		TGFB3
TGFBR2	0.476379	0.127324	0.267275	1.09227	26.5725		SRPX	-3.47681	-1.36453	0.392466	0.388361	0		ABCA8	-1.58687	-0.674177	0.424846	0.62669	11.0373		CHRNA5	-2.99636	-1.04525	0.34884	0.48456	0		TLE3	0.503658	0.16458	0.326769	1.12084	42.4297		KRT14	-1.24218	-1.33381	1.07377	0.396718	31.2261		GADD45G	0.165077	0.0574704	0.348143	1.04064	34.0363		COL6A3
BMP6	0.475798	0.132528	0.278539	1.09621	26.5725		PDCD1LG2	-3.43525	-0.95268	0.277325	0.516672	0		IFT140	-1.58312	-0.393982	0.248864	0.761026	11.0373		VIM	-2.9953	-0.735501	0.245552	0.600609	0		CHI3L1	0.503005	0.392036	0.779389	1.31224	42.4297		ECM2	-1.24105	-0.51219	0.412707	0.701157	31.2261		CCR5	0.160157	0.04283	0.267426	1.03013	34.0363		FOSL1
IL3RA	0.474091	0.116873	0.246521	1.08438	26.5725		PSMB9	-3.42063	-1.04184	0.304577	0.485706	0		PCK1	-1.57228	-1.1231	0.714312	0.459108	11.0373		IL22RA2	-2.99153	-1.02315	0.342015	0.492042	0		TAPBP	0.499975	0.137315	0.274643	1.09986	42.4297		GRIN2A	-1.23759	-0.569459	0.460136	0.673869	31.2261		TAP1	0.157601	0.0384799	0.24416	1.02703	34.0363		SLPI
MRE11	0.46893	0.0763153	0.162744	1.05432	26.5725		CD34	-3.4012	-1.06329	0.312623	0.478539	0		TLE3	-1.55182	-0.36855	0.237496	0.774561	11.0373		TTYH1	-2.98688	-1.2001	0.401791	0.435244	0		OLFML2B	0.49873	0.271382	0.544145	1.20696	42.4297		FGF12	-1.23729	-0.507773	0.41039	0.703307	31.2261		ASPN	0.139014	0.0594682	0.427786	1.04208	34.0363		KRT7
NPR1	0.467135	0.132885	0.284469	1.09648	26.5725		ATM	-3.35837	-0.722985	0.215279	0.605842	0		MYCT1	-1.54377	-0.411398	0.266489	0.751894	11.0373		BMP8A	-2.96073	-1.01115	0.341521	0.496149	0		NFKBIZ	0.47634	0.226038	0.474532	1.16962	42.4297		FZD8	-1.23685	-0.520524	0.420846	0.697119	31.2261		HAS1	0.134516	0.036563	0.271812	1.02567	34.0363		FOXC2
BNIP3	0.459162	0.115125	0.250728	1.08307	26.5725		KLRK1	-3.33425	-1.2062	0.361761	0.433408	0		IL11RA	-1.53824	-0.436744	0.283925	0.7388	11.0373		HMGA1	-2.95024	-0.727073	0.246446	0.604128	0		NUDT1	0.473656	0.126494	0.267059	1.09164	42.4297		FGF9	-1.23426	-0.558305	0.452338	0.6791	31.2261		XRCC3	0.134203	0.0278741	0.207701	1.01951	34.0363		ZFPM2
CLDN7	0.453694	0.115705	0.255029	1.0835	26.5725		HLA.DMA	-3.30534	-0.814628	0.246458	0.568555	0		DDB2	-1.52647	-0.401091	0.262757	0.757285	11.0373		CCNE1	-2.92571	-0.828804	0.283283	0.562996	0		SKP2	0.473445	0.135082	0.285318	1.09816	42.4297		XRCC3	-1.23293	-0.322804	0.261818	0.799515	31.2261		ZBTB16	0.133057	0.0541902	0.40727	1.03828	34.0363		HMGA1
IL10RA	0.448302	0.108023	0.24096	1.07775	26.5725		FGF7	-3.27289	-1.37943	0.42147	0.384372	0		PTEN	-1.52206	-0.389963	0.256207	0.763149	11.0373		CXorf36	-2.92138	-0.745556	0.255207	0.596438	0		EIF4E2	0.471144	0.0918622	0.194977	1.06574	42.4297		ID2	-1.23255	-0.388462	0.315171	0.763943	31.2261		ATM	0.1293	0.0262475	0.202997	1.01836	34.0363		SERPINH1
JAG1	0.445477	0.108027	0.242498	1.07775	26.5725		CXCL12	-3.23579	-1.29285	0.399548	0.408144	0		RBL2	-1.51653	-0.327157	0.215728	0.797106	11.0373		NFATC1	-2.88324	-0.726132	0.251846	0.604523	0		NRDE2	0.468629	0.115054	0.245512	1.08302	42.4297		CDK4	-1.23018	-0.244698	0.198912	0.843992	31.2261		NEIL1	0.128971	0.0334872	0.25965	1.02348	34.0363		ZIC2
PIK3CA	0.443342	0.0775375	0.174893	1.05522	26.5725		FLI1	-3.18039	-0.781372	0.245684	0.581813	0		LumA	-1.50859	-0.194705	0.129064	0.873752	13.8366		FLNC	-2.86985	-1.03268	0.359837	0.488802	0		HIST1H3H	0.468307	0.182041	0.388721	1.13449	42.4297		IL6	-1.22826	-0.676635	0.550886	0.625623	31.2261		FGF9	0.123369	0.0444279	0.360123	1.03127	34.0363		RARRES3
VIM	0.440033	0.108917	0.24752	1.07842	26.5725		CFD	-3.13606	-1.31692	0.419928	0.401391	0		SHE	-1.5	-0.43239	0.288259	0.741033	13.8366		TIMP4	-2.85801	-1.09858	0.384388	0.466975	0		EP300	0.46601	0.0945061	0.202799	1.0677	42.4297		RORA	-1.2196	-0.448335	0.367609	0.732888	31.2261		CD274	0.122319	0.0329825	0.269644	1.02313	34.0363		FST
B3GNT3	0.438333	0.181833	0.414829	1.13432	26.5725		NOTCH2	-3.12735	-0.636653	0.203576	0.643203	0		CXCL5	-1.49434	-0.694982	0.465077	0.617717	13.8366		MAML2	-2.84752	-0.638598	0.224265	0.642337	0		PLD1	0.463829	0.174251	0.37568	1.12838	42.4297		DTX4	-1.21604	-0.428021	0.35198	0.743281	31.2261		BDNF	0.11434	0.0412112	0.360427	1.02898	34.0363		OGN
CA12	0.436636	0.206417	0.472744	1.15382	26.5725		OLFML2B	-3.06302	-1.23326	0.402629	0.425355	0		ECM2	-1.48839	-0.51322	0.344817	0.700657	13.8366		ITGB3	-2.8246	-0.904732	0.320305	0.534132	0		CDC14B	0.462952	0.167613	0.362053	1.1232	42.4297		PTEN	-1.21545	-0.372938	0.306831	0.772208	31.2261		HIST1H2BH	0.108448	0.0269692	0.248683	1.01887	34.0363		ENPP2
BIRC5	0.420387	0.120058	0.285588	1.08678	26.5725		CDC14A	-3.06076	-0.916004	0.299273	0.529975	0		MAML2	-1.48608	-0.373994	0.251665	0.771644	13.8366		HLA.DOB	-2.82453	-0.930451	0.329418	0.524694	0		MIA	0.462521	0.32355	0.699535	1.25141	42.4297		HK2	-1.19833	-0.383536	0.320058	0.766557	31.2261		CREBBP	0.105927	0.016295	0.153832	1.01136	34.0363		ID2
MAP3K12	0.419684	0.100826	0.240242	1.07239	26.5725		UBB	-3.03018	-0.612037	0.20198	0.654272	0		APOE	-1.48527	-0.444447	0.299236	0.734866	13.8366		PDE9A	-2.82323	-0.749645	0.265527	0.59475	0		HELLS	0.461601	0.158388	0.343128	1.11604	42.4297		BDNF	-1.19531	-0.5413	0.452853	0.687152	31.2261		IL6R	0.0957877	0.0253825	0.264987	1.01775	34.0363		SOX2
PSMB10	0.416074	0.0818742	0.196778	1.05839	26.5725		HDAC1	-3	-0.595485	0.198495	0.661822	0		TBC1D9	-1.48454	-0.641341	0.432014	0.641117	13.8366		CDCA8	-2.80105	-0.707068	0.25243	0.612564	0		TFF1	0.458209	0.47721	1.04147	1.39205	42.4297		AKT3	-1.18871	-0.41743	0.351161	0.748757	31.2261		CTSW	0.0853651	0.0280617	0.328726	1.01964	34.0363		TMPRSS4
HIF1A	0.414876	0.0876609	0.211294	1.06265	26.5725		PTEN	-2.98785	-0.778062	0.260409	0.58315	0		IL6R	-1.48184	-0.412797	0.278571	0.751166	13.8366		IL20RA	-2.79119	-0.998773	0.357831	0.500425	0		CCL8	0.453828	0.23152	0.510149	1.17407	42.4297		TBP	-1.17584	-0.257106	0.218656	0.836765	31.2261		HES1	0.0845011	0.0180793	0.213953	1.01261	34.0363		HES1
MCM2	0.406846	0.0840682	0.206634	1.06	26.5725		HLA.E	-2.96012	-0.688427	0.232567	0.62053	0		ROBO4	-1.47408	-0.420235	0.285084	0.747303	13.8366		RASGRP1	-2.78606	-0.928228	0.333169	0.525503	0		MAP2K4	0.453638	0.129783	0.286093	1.09413	42.4297		PDGFRB	-1.17511	-0.427126	0.363478	0.743742	31.2261		CCL5	0.0806619	0.0279272	0.346226	1.01955	34.0363		BMPR2
DTX4	0.404955	0.106721	0.263537	1.07678	26.5725		TLE3	-2.9569	-0.714203	0.241538	0.609542	0		SCUBE2	-1.46841	-0.90746	0.617987	0.533123	13.8366		FGF9	-2.77517	-0.938211	0.338073	0.52188	0		TSPAN1	0.450114	0.355195	0.789122	1.27916	42.4297		VEGFA	-1.17272	-0.407727	0.347677	0.75381	31.2261		SUV39H2	0.0797877	0.0169789	0.212801	1.01184	34.0363		HOXB13
TIE1	0.404189	0.0942816	0.233262	1.06753	26.5725		CCL21	-2.95213	-1.67941	0.568882	0.31221	0		MLH1	-1.46558	-0.23569	0.160817	0.849279	13.8366		IL3RA	-2.76277	-0.678666	0.245647	0.624743	0		PUM1	0.450044	0.0871998	0.193759	1.06231	42.4297		OGN	-1.16573	-0.628971	0.53955	0.646638	31.2261		KIF23	0.0771667	0.0186863	0.242154	1.01304	34.0363		MMP14
CXCL8	0.396647	0.184729	0.465727	1.1366	26.5725		RBL2	-2.91902	-0.640377	0.219381	0.641545	0		NCAM1	-1.44994	-0.71295	0.491709	0.610072	13.8366		BMP6	-2.757	-0.766157	0.277895	0.587982	0		DEPDC1	0.44596	0.168614	0.378093	1.12398	42.4297		Normal	-1.16491	-0.151198	0.129793	0.900503	31.2261		MED1	0.0713008	0.0152723	0.214195	1.01064	34.0363		CD24
PDGFRB	0.395656	0.107635	0.272041	1.07746	26.5725		APH1B	-2.89943	-0.801845	0.276553	0.573615	0		TBC1D10B	-1.43595	-0.248017	0.17272	0.842053	13.8366		RASGRF2	-2.74965	-0.714575	0.259879	0.609385	0		ITGB6	0.443171	0.280681	0.633348	1.21477	42.4297		TNFAIP6	-1.16416	-0.483496	0.415317	0.715242	31.2261		HLA.DRB1	0.0699966	0.0208855	0.298379	1.01458	34.0363		FUT3
PCNA	0.391212	0.0729878	0.186568	1.05189	26.5725		CYBB	-2.86486	-0.824147	0.287675	0.564816	0		COL7A1	-1.43359	-0.523254	0.364996	0.6958	13.8366		SRPX	-2.7378	-0.954672	0.348701	0.515959	0		BCL11A	0.438876	0.294239	0.670437	1.22624	42.4297		CDH5	-1.15267	-0.385973	0.334851	0.765263	31.2261		IGF1R	0.0615723	0.0234793	0.381329	1.01641	34.0363		EGF
ANXA9	0.386946	0.173831	0.449238	1.12805	26.5725		IL2RB	-2.86324	-0.988641	0.345287	0.503952	0		MDM2	-1.43324	-0.300953	0.209982	0.811716	13.8366		EFNA3	-2.71833	-0.829401	0.305114	0.562763	0		FLT3	0.437873	0.214234	0.48926	1.16009	42.4297		KRT17	-1.15199	-0.938083	0.814314	0.521926	31.2261		KCNB1	0.0508912	0.0182748	0.359095	1.01275	34.0363		HEG1
PRF1	0.381853	0.108381	0.283829	1.07802	26.5725		MAF	-2.79657	-0.807452	0.28873	0.57139	0		BCAS1	-1.42314	-0.844075	0.593109	0.557068	13.8366		SOX2	-2.70052	-1.16094	0.429896	0.447221	0		OAZ1	0.43212	0.1036	0.239749	1.07445	42.4297		HOXA7	-1.14809	-0.510055	0.444262	0.702196	31.2261		ERCC1	0.0456929	0.00708691	0.155099	1.00492	34.0363		IBSP
IGF1R	0.379721	0.136066	0.358331	1.0989	26.5725		CXCL9	-2.77751	-1.41124	0.508097	0.375987	0		LTBP1	-1.42106	-0.409273	0.288006	0.753003	13.8366		FOXP3	-2.68956	-0.733297	0.272646	0.601528	0		SPC25	0.431757	0.160292	0.371255	1.11751	42.4297		WNT5B	-1.14191	-0.487841	0.427216	0.713091	31.2261		RBX1	0.0253825	0.00353655	0.13933	1.00245	34.0363		AR
BDNF	0.378481	0.128241	0.338831	1.09296	26.5725		MME	-2.76419	-1.2103	0.43785	0.432178	0		ST6GALNAC2	-1.40357	-0.626834	0.4466	0.647596	16.1248		ATP10B	-2.68763	-1.01528	0.377762	0.494732	0		NUPR1	0.427116	0.150631	0.352669	1.11005	42.4297		NFKBIZ	-1.1366	-0.47035	0.413823	0.72179	31.2261		BMP8A	0.0191803	0.00700091	0.365006	1.00486	34.0363		WIF1
CCNE2	0.378341	0.0892826	0.235985	1.06384	26.5725		FAM198B	-2.7422	-0.963794	0.351468	0.512707	0		CMKLR1	-1.39994	-0.364246	0.260186	0.776875	16.1248		XRCC3	-2.6695	-0.521444	0.195334	0.696674	0		POLQ	0.425708	0.161879	0.38026	1.11874	42.4297		HDAC5	-1.1301	-0.294432	0.260536	0.815393	31.2261		CACNA2D3	0.018858	0.00791992	0.419976	1.0055	34.0363		TMPRSS2
BAIAP3	0.374317	0.136989	0.36597	1.09961	26.5725		LEF1	-2.69859	-0.873308	0.323617	0.545894	0		HEMK1	-1.39414	-0.301578	0.216318	0.811365	16.1248		JUN	-2.66651	-0.744378	0.279158	0.596925	0		IL6R	0.418531	0.160256	0.382901	1.11749	42.4297		CDKN2B	-1.12661	-0.367489	0.326189	0.77513	31.2261		NOTCH2	0.0151596	0.00289497	0.190966	1.00201	34.0363		GADD45B
RAC3	0.373576	0.0861985	0.230739	1.06157	26.5725		THBS1	-2.69134	-0.742952	0.276053	0.597515	0		EMCN	-1.387	-0.459437	0.331244	0.72727	16.1248		IL20RB	-2.62978	-0.872468	0.331765	0.546212	0		LINC02381	0.415875	0.178681	0.429651	1.13185	42.4297		ASPN	-1.12086	-0.602306	0.537362	0.6587	31.2261		ITGB3	0.0126257	0.00431173	0.341504	1.00299	34.0363		WNT11
DKK2	0.372265	0.116151	0.312012	1.08384	26.5725		MRE11	-2.66405	-0.492998	0.185056	0.710547	0		RPS6KB1	-1.38625	-0.301631	0.217588	0.811335	16.1248		PLA2G4A	-2.62801	-0.725248	0.275969	0.604893	0		ASPM	0.4087	0.166501	0.407391	1.12233	42.4297		TMPRSS2	-1.11594	-0.54024	0.484113	0.687656	31.2261		CDH2	-4.65261	-1.84028	0.395536	0.279268	0		HLA.C
HLA.E	0.370867	0.0761566	0.205348	1.05421	26.5725		HGF	-2.66098	-0.959776	0.360684	0.514137	0		DUSP4	-1.37518	-0.645095	0.469097	0.639451	16.1248		GZMM	-2.61762	-0.827897	0.316279	0.56335	0		LumA	0.408277	0.0727588	0.17821	1.05173	42.4297		CAV1	-1.11207	-0.44349	0.398797	0.735354	31.2261		BAMBI	-4.30481	-1.96183	0.45573	0.256702	0		THY1
TMPRSS4	0.370128	0.153707	0.415281	1.11242	26.5725		TAP1	-2.64793	-0.695374	0.26261	0.617549	0		LRP2	-1.3679	-0.919146	0.671938	0.528822	16.1248		FZD8	-2.60741	-0.822166	0.315319	0.565592	0		E2F1	0.399249	0.166877	0.417977	1.12263	42.4297		GPC4	-1.11035	-0.449883	0.405172	0.732102	31.2261		AGR2	-4.28262	-3.14827	0.735127	0.112792	0		POPDC3
ACVR1B	0.369704	0.0662073	0.179082	1.04696	26.5725		GTF2H2	-2.64085	-0.788824	0.298701	0.578816	0		CLDN1	-1.356	-0.658255	0.48544	0.633644	16.1248		RUNX3	-2.56784	-0.726892	0.283076	0.604204	0		FGF10	0.397371	0.301187	0.75795	1.23216	42.4297		PIK3R2	-1.10616	-0.275714	0.249253	0.826041	31.2261		FOXA1	-4.07586	-2.31555	0.568114	0.200886	0		CMKLR1
TMEM45B	0.364366	0.147038	0.403543	1.10729	26.5725		DCN	-2.61084	-1.07959	0.413502	0.473163	0		EDN1	-1.34017	-0.452904	0.337946	0.730571	16.1248		ACVRL1	-2.56641	-0.58834	0.229247	0.665108	0		ADCY9	0.396343	0.149666	0.377616	1.10931	42.4297		PAX8	-1.09766	-0.487996	0.444577	0.713015	31.2261		SIX1	-3.94036	-1.6246	0.412298	0.324299	0		PTGDS
PRKAA2	0.364236	0.120219	0.330056	1.0869	26.5725		TBP	-2.5821	-0.482041	0.186685	0.715964	0		CACNG4	-1.33737	-0.627379	0.469113	0.647352	16.1248		SERPINB5	-2.56559	-1.50088	0.585003	0.353339	0		EFNA5	0.392548	0.179274	0.456693	1.13231	42.4297		DLL4	-1.09031	-0.343918	0.31543	0.787899	31.2261		GPC4	-3.6366	-1.12352	0.308949	0.458971	0		EFNA3
ROR.P..Subtype...Proliferation.	0.358144	1.39329	3.89031	2.62678	26.5725		CD44	-2.53443	-0.71775	0.283199	0.608045	0.364733		TCEAL1	-1.33376	-0.378994	0.284155	0.768974	16.1248		GADD45G	-2.55831	-0.839178	0.32802	0.558962	0		CDCA1	0.388803	0.148835	0.382804	1.10867	42.4297		GATA4	-1.08937	-0.603906	0.55436	0.65797	31.2261		MLPH	-3.59785	-1.91622	0.532601	0.264948	0		INHBB
RUNX3	0.357612	0.10116	0.282877	1.07264	26.5725		CD84	-2.53369	-0.625426	0.246844	0.648228	0.364733		SHC4	-1.32613	-0.588041	0.443425	0.665246	16.1248		S1PR1	-2.50901	-0.680704	0.271304	0.623861	0		MYC	0.383867	0.182588	0.475654	1.13492	42.4297		TLR4	-1.08842	-0.308922	0.283827	0.807245	31.2261		LumB	-3.45539	-0.344161	0.0996011	0.787766	0		IGF1
ELF3	0.349763	0.123032	0.351757	1.08902	26.5725		PARP4	-2.52586	-0.530655	0.210089	0.692241	0.364733		FHL1	-1.32563	-0.506855	0.382351	0.703755	16.1248		NOTCH3	-2.50778	-0.50871	0.202853	0.70285	0		SRPX	0.38284	0.204817	0.534993	1.15254	42.4297		PFDN2	-1.08667	-0.22636	0.208306	0.854789	31.2261		AGT	-3.36143	-1.74331	0.518621	0.298684	0.391636		LRRC32
ZEB1	0.348477	0.079708	0.228733	1.0568	26.5725		NKG7	-2.52484	-1.03444	0.409707	0.488205	0.364733		TNKS	-1.32102	-0.271667	0.20565	0.828362	16.1248		ZIC2	-2.49751	-1.01523	0.406497	0.494749	0		TOP2A	0.379531	0.170663	0.449668	1.12558	42.4297		BAD	-1.08617	-0.236586	0.217816	0.848752	31.2261		DNAJC12	-3.31609	-1.44325	0.435227	0.367737	0.391636		TWIST1
GDF15	0.347015	0.141658	0.408218	1.10317	26.5725		TNKS2	-2.50981	-0.518103	0.206431	0.698289	0.364733		NTRK2	-1.30222	-0.582904	0.447624	0.667618	19.2017		FZD7	-2.49658	-0.674528	0.270181	0.626537	0		ZFYVE9	0.379232	0.11726	0.309204	1.08467	42.4297		GADD45G	-1.08436	-0.474811	0.437872	0.719561	31.2261		GDF15	-3.31584	-1.39419	0.420465	0.380457	0.391636		SOCS1
TCF7L1	0.346505	0.101239	0.292171	1.07269	26.5725		SP1	-2.50777	-0.435561	0.173685	0.739406	0.364733		IL1R2	-1.30184	-0.566053	0.434809	0.675462	19.2017		WNT6	-2.4895	-0.789236	0.317026	0.57865	0		PIK3R1	0.378382	0.122302	0.323224	1.08847	42.4297		PTCH1	-1.08245	-0.401382	0.370809	0.757132	31.2261		SPDEF	-3.31139	-1.31034	0.395706	0.403227	0.391636		SCUBE2
CACNA1H	0.345058	0.153327	0.444352	1.11213	26.5725		HLA.C	-2.49514	-0.641775	0.257209	0.640924	0.364733		GSK3B	-1.30176	-0.202412	0.155491	0.869097	19.2017		GJB2	-2.4841	-0.96211	0.387307	0.513306	0		TNN	0.377459	0.173154	0.458736	1.12752	42.4297		PRKDC	-1.08154	-0.245756	0.227229	0.843373	31.2261		TFF3	-3.24598	-2.48648	0.766017	0.178442	0.391636		GRIN1
TGFB2	0.343102	0.106092	0.309213	1.07631	26.5725		PBX3	-2.48996	-0.685886	0.27546	0.621624	0.364733		CD163	-1.29081	-0.382587	0.296393	0.767061	19.2017		NRCAM	-2.48196	-0.906835	0.365371	0.533354	0		PYCARD	0.370639	0.136985	0.36959	1.0996	42.4297		PLAT	-1.08024	-0.511988	0.473959	0.701256	31.2261		GPR160	-3.15979	-1.10429	0.349482	0.465131	0.391636		FSTL1
GDF5	0.335924	0.11162	0.332277	1.08044	26.5725		SMAD4	-2.47153	-0.482514	0.195229	0.715729	0.364733		ERCC1	-1.28151	-0.210325	0.164122	0.864342	19.2017		CXCL13	-2.47508	-1.15277	0.465751	0.44976	0		XRCC2	0.368267	0.1405	0.381515	1.10229	42.4297		TSPAN1	-1.07869	-0.743182	0.688965	0.59742	31.2261		ERBB4	-3.06041	-1.71884	0.561639	0.303792	0.669755		COL11A1
LEFTY2	0.318519	0.106032	0.332891	1.07626	26.5725		CCND2	-2.46639	-0.758114	0.307378	0.591269	0.364733		AXIN2	-1.27992	-0.394283	0.308052	0.760867	19.2017		TMPRSS4	-2.47486	-1.03247	0.417185	0.488872	0		SLC44A4	0.365479	0.297723	0.814609	1.2292	42.4297		MAPK10	-1.07567	-0.488635	0.454262	0.712699	31.2261		CHAD	-3.03359	-1.94281	0.64043	0.26011	0.669755		CRYAB
ASPM	0.312348	0.0830034	0.26574	1.05922	26.5725		FANCF	-2.4611	-0.528525	0.214752	0.693263	0.364733		PTGS2	-1.2787	-0.52741	0.412459	0.693799	19.2017		CDKN2D	-2.4738	-0.647505	0.261745	0.638383	0		MYCN	0.363391	0.220941	0.607997	1.16549	42.4297		CETN2	-1.07092	-0.230612	0.21534	0.852273	31.2261		TBC1D9	-3.0265	-1.21213	0.400507	0.43163	0.669755		ITGB3
TAPBP	0.311328	0.0557916	0.179205	1.03943	26.5725		ADD1	-2.44708	-0.558574	0.228261	0.678973	0.364733		JAK2	-1.27691	-0.294375	0.230537	0.815425	19.2017		IL1B	-2.47067	-0.899375	0.36402	0.536119	0		JAG2	0.35371	0.154758	0.437528	1.11324	42.4297		HIF1A	-1.06255	-0.300033	0.28237	0.812234	31.2261		RNF103	-3.01416	-0.633572	0.210199	0.644578	0.669755		SNAI2
ELOVL2	0.310591	0.134839	0.434135	1.09797	26.5725		TIE1	-2.42214	-0.646826	0.267047	0.638684	0.364733		NFATC1	-1.27341	-0.360522	0.283116	0.778883	19.2017		APOD	-2.4694	-1.47021	0.595372	0.36093	0		SMO	0.353204	0.139563	0.395134	1.10157	42.4297		GHR	-1.06247	-0.44577	0.419561	0.734193	31.2261		SPP1	-2.96105	-1.45986	0.493022	0.363528	0.669755		JUN
MAPK1	0.308545	0.0403765	0.130861	1.02838	26.5725		OAZ1	-2.42172	-0.432319	0.178517	0.74107	0.364733		FAM124B	-1.26378	-0.368737	0.291774	0.77446	19.2017		AURKB	-2.46394	-0.643001	0.260964	0.640379	0		PREP	0.351236	0.0937078	0.266795	1.06711	42.4297		HDC	-1.06142	-0.564599	0.53193	0.676143	31.2261		TSPAN1	-2.85199	-1.52782	0.535701	0.346802	1.32796		GLI3
PPP2R1A	0.305891	0.0420068	0.137326	1.02954	26.5725		SERPINH1	-2.42134	-0.636957	0.26306	0.643068	0.364733		SLC39A6	-1.26081	-0.59166	0.469271	0.663579	19.2017		PIK3CD	-2.44843	-0.646457	0.26403	0.638847	0		CAMK2B	0.338751	0.233423	0.689071	1.17562	42.4297		FXYD3	-1.05938	-0.550074	0.519239	0.682985	31.2261		SLC44A4	-2.85077	-1.57652	0.553017	0.335289	1.32796		NR4A3
S1PR1	0.296909	0.080457	0.270982	1.05735	26.5725		IL4R	-2.41061	-0.632627	0.262434	0.645001	0.364733		PLD1	-1.25668	-0.344222	0.273913	0.787733	19.2017		DKK2	-2.39841	-0.751421	0.3133	0.594018	0		GAS1	0.337536	0.191518	0.567399	1.14196	42.4297		LEMD1	-1.05913	-0.42859	0.404663	0.742988	31.2261		PRLR	-2.83661	-1.12147	0.395357	0.459625	1.32796		FAP
ID4	0.293894	0.0986318	0.335603	1.07076	26.5725		IL7R	-2.40637	-0.932751	0.387617	0.523859	0.364733		HDAC11	-1.25413	-0.315116	0.251262	0.803786	19.2017		SOX17	-2.3877	-0.927834	0.388589	0.525647	0		SOX9	0.335939	0.162283	0.483074	1.11906	42.4297		FLRT3	-1.05615	-0.575887	0.54527	0.670874	31.2261		SLC39A6	-2.75425	-1.2023	0.436526	0.434581	1.32796		PRLR
NGFR	0.28153	0.10203	0.362412	1.07328	26.5725		PECAM1	-2.39788	-0.608253	0.253663	0.65599	0.364733		ZFPM2	-1.25281	-0.387096	0.308982	0.764667	19.2017		MS4A2	-2.3724	-0.834444	0.351729	0.560799	0		PPARGC1A	0.335792	0.182327	0.542977	1.13471	42.4297		RB1	-1.0539	-0.257817	0.244632	0.836353	31.2261		ARNT2	-2.75021	-1.00916	0.366939	0.496836	1.32796		FBN1
MED1	0.276786	0.0560111	0.202363	1.03959	26.5725		ITGB1	-2.3777	-0.555945	0.233816	0.680212	0.364733		TLR4	-1.24586	-0.295752	0.237387	0.814648	19.2017		WNT2	-2.36492	-0.846509	0.357944	0.556129	0		TMEM45B	0.334999	0.207305	0.618824	1.15453	42.4297		TGFB1	-1.05229	-0.325223	0.309063	0.798175	31.2261		RAD52	-2.68704	-0.600241	0.223384	0.659644	2.12203		SOX10
Proliferation.Score	0.274585	0.0324167	0.118057	1.02272	26.5725		BMPR1A	-2.3698	-0.482507	0.203607	0.715733	0.364733		GHR	-1.23944	-0.434852	0.350847	0.73977	19.2017		CD8B	-2.36103	-0.778799	0.329855	0.582852	0		FGFR4	0.334103	0.228121	0.682785	1.17131	42.4297		FSTL1	-1.05072	-0.423389	0.402949	0.745671	31.2261		CACNA1D	-2.65532	-1.11316	0.419219	0.462281	2.12203		SPRY1
HLA.DRB1	0.273409	0.0768182	0.280965	1.05469	26.5725		CDH5	-2.35776	-0.677404	0.287308	0.62529	0.364733		FAM198B	-1.23506	-0.42588	0.344826	0.744384	19.2017		TCF4	-2.35504	-0.564215	0.239578	0.676323	0		MYBL2	0.331796	0.14649	0.441505	1.10687	42.4297		CXXC5	-1.04306	-0.369485	0.354232	0.774059	31.2261		EIF4EBP1	-2.63644	-0.69027	0.261819	0.619738	2.12203		PIK3R2
HSPA2	0.261369	0.090599	0.346632	1.06481	26.5725		GLI3	-2.35686	-0.769362	0.326435	0.586677	0.364733		PRKCB	-1.22793	-0.419236	0.341418	0.747821	19.2017		MYBL2	-2.33366	-0.674922	0.289212	0.626366	0		E2F5	0.331019	0.114907	0.347132	1.08291	42.4297		CLDN1	-1.04021	-0.604532	0.581165	0.657685	31.2261		NRXN3	-2.62837	-0.96989	0.369008	0.510545	2.12203		NOTCH3
BTG2	0.25868	0.0753081	0.291125	1.05359	26.5725		RB1	-2.35149	-0.492915	0.209618	0.710588	0.364733		BCL2L1	-1.22469	-0.28018	0.228775	0.823488	19.2017		Basal	-2.32859	-0.274269	0.117784	0.826869	0.408687		CXADR	0.328753	0.177859	0.541012	1.1312	42.4297		PBX3	-1.03796	-0.33425	0.322027	0.793196	31.2261		ROR.P..Subtype...Proliferation.	-2.54771	-10.4215	4.09052	0.00072917	2.12203		F3
SMO	0.243645	0.0627973	0.257741	1.04449	26.5725		RUNX3	-2.35006	-0.762448	0.324438	0.589495	0.364733		IGF1	-1.22442	-0.551387	0.450326	0.682364	19.2017		CALML5	-2.30619	-1.71748	0.744727	0.304078	0.408687		PKMYT1	0.328436	0.131887	0.40156	1.09573	42.4297		ANGPT1	-1.03338	-0.414956	0.401552	0.750043	31.2261		ERBB2	-2.5286	-0.885381	0.350147	0.541345	2.12203		SERPINB5
PPP2CB	0.23194	0.0437228	0.188509	1.03077	26.5725		CCL5	-2.34903	-0.87758	0.373593	0.54428	0.604689		LEFTY2	-1.21214	-0.451425	0.37242	0.73132	19.2017		TGFB1	-2.3059	-0.534886	0.231964	0.690213	0.408687		BNIP3	0.327007	0.125769	0.384606	1.09109	42.4297		OCLN	-1.03082	-0.403709	0.391638	0.755913	31.2261		BCL2L1	-2.51977	-0.53421	0.212008	0.690537	2.12203		MMP9
IL6R	0.226076	0.0564765	0.249812	1.03992	26.5725		KDR	-2.34579	-0.623201	0.265668	0.649229	0.604689		TMPRSS2	-1.21052	-0.490334	0.405061	0.711861	19.2017		ADM	-2.28898	-0.694459	0.303392	0.617941	0.408687		SOX17	0.32468	0.192419	0.592641	1.14268	42.4297		MME	-1.0285	-0.528434	0.513789	0.693307	31.2261		DUSP4	-2.44152	-1.07162	0.438913	0.475786	3.61668		CD44
SOX2	0.225756	0.0969594	0.429487	1.06952	26.5725		CAV1	-2.31647	-0.793057	0.342356	0.57712	0.604689		ROCK2	-1.206	-0.243748	0.202113	0.844549	19.2017		FUT3	-2.25755	-1.00533	0.44532	0.498155	0.408687		NASP	0.321869	0.0972643	0.302186	1.06974	42.4297		PLA1A	-1.02319	-0.396902	0.387908	0.759487	31.2261		TFF1	-2.37993	-1.69747	0.713244	0.308326	3.61668		KRT5
E2F1	0.223094	0.0608338	0.272682	1.04307	26.5725		LTB	-2.31028	-1.11246	0.481526	0.462505	0.604689		BAG1	-1.20576	-0.270426	0.224278	0.829075	19.2017		EREG	-2.25281	-0.95261	0.422853	0.516697	0.408687		SKA3	0.317962	0.112753	0.354612	1.08129	42.4297		PLCE1	-1.02272	-0.415532	0.406301	0.749743	31.2261		CLDN3	-2.37783	-0.825342	0.347099	0.564348	3.61668		SMO
NRXN1	0.216848	0.0895729	0.413068	1.06406	26.5725		BRCA1	-2.30673	-0.611776	0.265213	0.65439	0.604689		PLA1A	-1.20576	-0.391124	0.324381	0.762535	19.2017		ANGPT1	-2.24892	-0.679186	0.302005	0.624518	0.408687		PRKACB	0.317857	0.136842	0.430513	1.0995	42.4297		SERBP1	-1.01541	-0.214244	0.210992	0.861998	31.2261		RAC3	-2.37589	-0.570186	0.239988	0.67353	3.61668		NOTCH2
ANLN	0.215512	0.0562334	0.260929	1.03975	26.5725		CD36	-2.28719	-1.11256	0.486429	0.462474	0.604689		NPR1	-1.19368	-0.379975	0.318321	0.768451	19.2017		DLL3	-2.22598	-0.677961	0.304568	0.625048	0.408687		FZD10	0.316299	0.159005	0.502705	1.11652	42.4297		RPS6KA5	-1.01512	-0.316772	0.312052	0.802864	31.2261		IBSP	-2.3756	-1.4991	0.631043	0.353773	3.61668		FGF13
LEP	0.211466	0.076533	0.361916	1.05448	26.5725		INHBA	-2.2742	-0.7224	0.31765	0.606089	0.604689		FOXC2	-1.1919	-0.501761	0.420975	0.706244	19.2017		CHI3L1	-2.22137	-1.13969	0.513059	0.453856	0.408687		BMP7	0.3154	0.227588	0.721585	1.17088	42.4297		TSPAN7	-1.01261	-0.467887	0.462061	0.723023	31.2261		ADCY9	-2.3684	-0.607297	0.256417	0.656425	3.61668		WNT5A
EGF	0.195288	0.0727184	0.372365	1.0517	26.5725		BCL6B	-2.2577	-0.577053	0.255593	0.670332	0.604689		CSF3R	-1.18769	-0.412006	0.346898	0.751577	19.2017		MUS81	-2.20901	-0.404609	0.183163	0.755441	0.408687		NDP	0.313225	0.221456	0.707018	1.16591	42.4297		E2F5	-1.01141	-0.306091	0.302637	0.80883	31.2261		CEACAM6	-2.36103	-1.76455	0.747364	0.294319	3.61668		BMP4
CCNB1	0.191417	0.0439296	0.229497	1.03092	26.5725		GAS1	-2.23702	-0.951622	0.425398	0.517051	0.604689		PREP	-1.18598	-0.230516	0.194367	0.85233	19.2017		RORB	-2.19813	-0.818538	0.372379	0.567016	0.408687		SP1	0.306632	0.071687	0.233788	1.05094	42.4297		PGR	-1.01029	-0.638858	0.632353	0.642221	31.2261		SMAD3	-2.35139	-0.630357	0.268079	0.646016	3.61668		FSTL3
JAK3	0.181883	0.0506339	0.278388	1.03572	26.5725		SHE	-2.21085	-0.656505	0.296947	0.634413	0.604689		ACVR1B	-1.17955	-0.236035	0.200106	0.849075	19.2017		SFRP1	-2.1904	-1.09736	0.500985	0.467372	0.408687		MELK	0.303824	0.117363	0.386287	1.08475	42.4297		EPAS1	-1.00984	-0.315663	0.312588	0.803482	31.2261		FAM214A	-2.34248	-0.606185	0.258779	0.656932	3.61668		IL2RA
Her2	0.168317	0.0156773	0.0931415	1.01093	26.5725		BMP8A	-2.18098	-0.860835	0.394701	0.550634	0.604689		SDHA	-1.17475	-0.214478	0.182573	0.861858	19.2017		ID4	-2.18465	-0.738676	0.338121	0.599289	0.408687		COL2A1	0.303482	0.107671	0.354786	1.07749	42.4297		SOX9	-1.00404	-0.423224	0.42152	0.745756	31.2261		SYTL4	-2.31663	-0.669104	0.288826	0.628897	3.61668		ZNF205
DLL1	0.150702	0.0408763	0.27124	1.02874	26.5725		KIT	-2.15587	-0.854236	0.396237	0.553158	0.604689		APH1B	-1.1695	-0.318623	0.272445	0.801835	19.2017		PRKX	-2.17059	-0.662075	0.30502	0.631969	0.408687		ANLN	0.300775	0.120325	0.400051	1.08698	42.4297		AREG	-1.00196	-0.543554	0.54249	0.686079	31.2261		CACNA1H	-2.24227	-1.0454	0.466223	0.484512	5.48891		HOXA5
PLCE1	0.146688	0.0445658	0.303814	1.03137	26.5725		NAT1	-2.13868	-1.18336	0.553311	0.440326	1.01561		PRKACA	-1.16688	-0.183361	0.157138	0.880649	19.2017		CDKN2C	-2.1601	-0.534794	0.247578	0.690257	0.408687		Normal	0.300292	0.0449886	0.149816	1.03168	42.4297		CEACAM6	-0.99962	-0.952777	0.953139	0.516637	31.2261		Her2	-2.23757	-0.211716	0.0946188	0.863509	5.48891		RORB
MS4A2	0.146241	0.0511894	0.350036	1.03612	26.5725		FST	-2.13697	-0.866426	0.405445	0.548504	1.01561		ATM	-1.15755	-0.248284	0.214491	0.841897	19.2017		CD276	-2.15891	-0.376673	0.174474	0.770212	0.408687		WNT6	0.288501	0.139881	0.484854	1.10181	42.4297		DSC2	-0.997448	-0.390117	0.391115	0.763068	31.2261		AXIN1	-2.23635	-0.443221	0.198189	0.735491	5.48891		HLA.A
NUMBL	0.138351	0.0263956	0.190787	1.01846	26.5725		LINC02381	-2.1364	-0.68878	0.322402	0.620378	1.01561		CLEC14A	-1.156	-0.310239	0.268371	0.806508	19.2017		TWIST2	-2.14838	-0.681244	0.317097	0.623627	0.408687		DLL3	0.288299	0.1338	0.464102	1.09718	42.4297		LINC02381	-0.996592	-0.373625	0.374903	0.77184	31.2261		FGF1	-2.23467	-0.731352	0.327276	0.602339	5.48891		NDP
ORC6L	0.131354	0.0306727	0.233512	1.02149	26.5725		CD68	-2.12711	-0.521063	0.244963	0.696858	1.01561		PDK4	-1.15438	-0.456755	0.395672	0.728623	19.2017		SLPI	-2.14768	-1.15277	0.536748	0.449762	0.408687		PSAT1	0.278134	0.163996	0.589631	1.12039	42.4297		WNT5A	-0.994572	-0.413153	0.415408	0.75098	31.2261		GATA3	-2.21074	-1.14952	0.519971	0.450775	5.48891		PDGFRB
MFNG	0.125846	0.0302428	0.240316	1.02118	26.5725		GPX3	-2.12576	-0.786526	0.369998	0.579738	1.01561		ZNF205	-1.15167	-0.214215	0.186003	0.862015	19.2017		NCAM1	-2.12136	-0.942856	0.444457	0.520202	0.408687		CCNE2	0.277956	0.100605	0.361946	1.07222	42.4297		SNAI2	-0.991949	-0.395297	0.398506	0.760333	31.2261		XRCC2	-2.18857	-0.568554	0.259783	0.674292	5.48891		FGF10
IRX1	0.125752	0.0784586	0.623915	1.05589	26.5725		SKP1	-2.11856	-0.46052	0.217373	0.726725	1.01561		AR	-1.14454	-0.549984	0.480529	0.683028	19.2017		DPT	-2.08807	-0.954041	0.456901	0.516185	0.863176		ZBTB16	0.27792	0.163067	0.586741	1.11966	42.4297		NOTCH1	-0.989873	-0.253149	0.255739	0.839063	31.2261		ESR1	-2.1485	-1.37383	0.639438	0.385866	5.48891		OLFML2B
HDC	0.119712	0.0476051	0.397665	1.03355	26.5725		HLA.B	-2.11314	-0.624668	0.295612	0.648569	1.01561		JAK1	-1.14359	-0.203103	0.177602	0.86868	19.2017		KCNB1	-2.08498	-0.710224	0.340639	0.611225	0.863176		CD84	0.274002	0.0908291	0.331491	1.06498	42.4297		EIF4E2	-0.988732	-0.167774	0.169686	0.890215	31.2261		EIF2AK3	-2.13751	-0.387956	0.181499	0.764212	5.48891		ENO1
PLA2G4A	0.115722	0.0319636	0.276212	1.0224	26.5725		FAM124B	-2.10516	-0.632314	0.300364	0.645141	1.01561		LRRC32	-1.13982	-0.332897	0.292062	0.79394	19.2017		FZD10	-2.07332	-0.685781	0.330765	0.621669	0.863176		PTGER3	0.270871	0.152886	0.564423	1.11179	42.4297		CXCL5	-0.983156	-0.548276	0.55767	0.683837	31.2261		CDKN3	-2.13292	-0.517634	0.242687	0.698516	5.48891		SNAI1
IL1B	0.110068	0.039926	0.362739	1.02806	26.5725		TNFSF10	-2.09648	-0.704562	0.336068	0.613629	1.01561		RNF103	-1.1392	-0.261006	0.229112	0.834506	19.2017		COL2A1	-2.06054	-0.479949	0.232924	0.717003	0.863176		CDCA5	0.270404	0.100759	0.372625	1.07234	42.4297		BAX	-0.981087	-0.179107	0.18256	0.88325	31.2261		NCAM1	-2.12782	-0.984115	0.462499	0.505536	5.48891		IL1B
FNBP1	0.0972229	0.017507	0.180071	1.01221	26.5725		HLA.A	-2.08806	-0.863769	0.41367	0.549515	1.01561		LEF1	-1.13684	-0.361024	0.317569	0.778612	19.2017		E2F1	-2.0594	-0.565951	0.274813	0.67551	0.863176		RBL2	0.269949	0.0801794	0.297017	1.05715	42.4297		TFDP1	-0.978336	-0.272433	0.278466	0.827922	31.2261		GATA4	-2.11137	-0.919023	0.435273	0.528867	5.48891		SOX9
PRKX	0.093335	0.0282758	0.30295	1.01979	26.5725		PIK3CA	-2.08086	-0.418313	0.201029	0.748299	1.01561		MTOR	-1.13415	-0.173403	0.152892	0.886748	19.2017		SHC4	-2.03391	-0.815031	0.400722	0.568396	0.863176		PDGFRB	0.269934	0.112634	0.417266	1.0812	42.4297		SIX1	-0.971325	-0.527518	0.543091	0.693747	31.2261		CACNG4	-2.04495	-0.902154	0.441162	0.535087	8.03706		DTX4
CDK1	0.0874786	0.0238775	0.272952	1.01669	26.5725		NPR1	-2.07662	-0.680411	0.327653	0.623987	1.01561		NOTCH1	-1.13177	-0.242143	0.21395	0.845488	19.2017		RASGRF1	-2.0266	-0.789373	0.389507	0.578595	0.863176		EGLN3	0.269602	0.140662	0.521737	1.10241	42.4297		NASP	-0.970729	-0.255696	0.263406	0.837583	31.2261		IFT140	-2.03735	-0.475612	0.233446	0.719162	8.03706		FAM198B
ATM	0.0832435	0.0159799	0.191965	1.01114	26.5725		ECM2	-2.06484	-0.734898	0.355911	0.60086	1.01561		PIK3CA	-1.13059	-0.22107	0.195536	0.857929	19.2017		EYA2	-2.01986	-0.660574	0.32704	0.632626	0.863176		MAPK3	0.267798	0.0724556	0.270561	1.0515	42.4297		NOTCH3	-0.967306	-0.262715	0.271595	0.833518	31.2261		G6PD	-2.03591	-0.403656	0.198268	0.75594	8.03706		B3GNT3
RBX1	0.0806256	0.0106829	0.1325	1.00743	26.5725		JCAD	-2.06333	-0.609971	0.295624	0.65521	1.01561		RPS6KA5	-1.12577	-0.293947	0.261108	0.815668	19.2017		LTB	-2.01738	-0.854813	0.423723	0.552937	0.863176		TLR4	0.265779	0.0866046	0.325852	1.06187	42.4297		CD34	-0.96409	-0.358498	0.371851	0.779976	31.2261		BCAS1	-2.0212	-1.12984	0.558997	0.456966	8.03706		BNIP3
CKS1B	0.0711873	0.0140714	0.197668	1.0098	26.5725		MFNG	-2.06054	-0.569787	0.276524	0.673716	1.01561		CLDN3	-1.12472	-0.418378	0.371983	0.748266	19.2017		LAMC2	-2.01469	-0.844993	0.419417	0.556713	0.863176		AGR2	0.25994	0.289085	1.11212	1.22187	42.4297		HOXB13	-0.962646	-0.477856	0.496399	0.718044	31.2261		HGF	-2.01091	-0.666702	0.331543	0.629945	8.03706		PIP
TSPAN7	0.0493554	0.0170483	0.345418	1.01189	26.5725		RORA	-2.05471	-0.651345	0.317001	0.636687	1.01561		PLA2G4F	-1.12421	-0.439375	0.390832	0.737454	19.2017		CACNG6	-1.99348	-0.872839	0.437847	0.546071	0.863176		ATAD2	0.245235	0.0798322	0.325534	1.0569	42.4297		CFD	-0.96224	-0.477551	0.496291	0.718196	31.2261		CXXC5	-2.00874	-0.557409	0.277493	0.679521	8.03706		NRXN1
HLA.DOB	0.0452161	0.0149382	0.330373	1.01041	26.5725		EIF2AK3	-2.04005	-0.40978	0.200867	0.752738	1.01561		PMS2	-1.11647	-0.178159	0.159573	0.88383	19.2017		SMC1B	-1.97618	-0.722124	0.365415	0.606204	0.863176		TNKS2	0.245147	0.0680202	0.277467	1.04828	42.4297		BMPR2	-0.962209	-0.210827	0.219108	0.864042	31.2261		CETN2	-1.98134	-0.332386	0.167758	0.794222	8.03706		IL4R
PAX8	0.0419415	0.0139483	0.332565	1.00972	26.5725		WDR77	-2.03784	-0.369895	0.181514	0.773839	1.01561		ID4	-1.11432	-0.418669	0.375715	0.748114	19.2017		CDCA1	-1.96347	-0.494498	0.251849	0.709809	0.863176		HDAC6	0.243634	0.0584468	0.239895	1.04134	42.4297		ACVR1C	-0.962052	-0.395563	0.411166	0.760192	31.2261		SIDT1	-1.97239	-0.897416	0.45499	0.536847	8.03706		PSAT1
KLRK1	0.0416755	0.0133762	0.320961	1.00931	26.5725		WRN	-2.03069	-0.424259	0.208924	0.745221	1.01561		RBL1	-1.11381	-0.231744	0.208063	0.851605	19.2017		CACNA2D1	-1.96215	-0.484379	0.246862	0.714805	0.863176		PGR	0.24282	0.17589	0.724363	1.12966	42.4297		IL1B	-0.957975	-0.465053	0.485454	0.724444	31.2261		BNIP3	-1.94448	-0.510944	0.262766	0.701763	8.03706		FZD7
CXorf36	0.0302311	0.00776811	0.256958	1.0054	26.5725		JAK2	-2.02755	-0.481677	0.237566	0.716145	1.01561		S1PR1	-1.10762	-0.335905	0.303266	0.792287	19.2017		DLL4	-1.95793	-0.466037	0.238026	0.723951	0.863176		CDKN2D	0.237477	0.0951852	0.400819	1.0682	42.4297		NUMBL	-0.955464	-0.243581	0.254935	0.844646	31.2261		LRP2	-1.92927	-1.22316	0.634002	0.428343	8.03706		DCN
FOSL1	0.0250272	0.00765192	0.305745	1.00532	26.5725		CHAD	-2.02383	-1.43967	0.71136	0.368651	1.01561		ITPR1	-1.10273	-0.343809	0.311779	0.787958	19.2017		RASAL1	-1.9553	-0.620872	0.317533	0.650278	0.863176		FST	0.236061	0.127523	0.54021	1.09242	42.4297		IL11RA	-0.953702	-0.324955	0.34073	0.798323	31.2261		TOP2A	-1.92137	-0.591568	0.307889	0.663621	8.03706		PLA2G2A
CD27	0.0248261	0.00898975	0.362109	1.00625	26.5725		NSD1	-2.01845	-0.375066	0.185819	0.77107	1.01561		FREM2	-1.09859	-0.48539	0.44183	0.714304	19.2017		ACVR1C	-1.95361	-0.606304	0.310351	0.656877	0.863176		FOXC1	0.234606	0.142535	0.607553	1.10384	42.4297		EIF2AK3	-0.942817	-0.220118	0.233468	0.858495	31.2261		BLVRA	-1.90778	-0.42261	0.221519	0.746074	8.03706		DLL4
SMAD5	0.0241238	0.00441016	0.182814	1.00306	26.5725		TYMP	-2.01737	-0.492785	0.244271	0.710652	1.01561		LINC02381	-1.09769	-0.344355	0.31371	0.78766	19.2017		CDH3	-1.94288	-0.813729	0.418827	0.56891	0.863176		ACTR3B	0.233775	0.0721614	0.308679	1.05129	42.4297		SMO	-0.941337	-0.324558	0.344785	0.798543	31.2261		FGF13	-1.88973	-0.594322	0.314501	0.662356	10.7923		LAMC2
TMPRSS2	0.023259	0.00842272	0.362128	1.00586	26.5725		CLDN1	-2.0172	-1.01016	0.500775	0.496491	1.01561		MYCN	-1.09317	-0.485523	0.444141	0.714238	19.2017		CPA3	-1.93766	-0.852544	0.439987	0.553807	0.863176		CEP55	0.2298	0.0919172	0.399987	1.06579	42.4297		MAPK3	-0.941229	-0.221911	0.235767	0.857429	31.2261		SOX9	-1.87726	-0.621636	0.331141	0.649933	10.7923		CXCL8
CACNA1D	0.0196039	0.00788979	0.40246	1.00548	26.5725		HOXA5	-1.9994	-0.847789	0.424022	0.555636	1.01561		IL24	-1.09149	-0.512814	0.469827	0.700854	19.2017		CACNG1	-1.92499	-0.62787	0.326168	0.647131	0.863176		CENPF	0.223907	0.0895457	0.399923	1.06404	42.4297		GPR160	-0.929754	-0.421934	0.453812	0.746424	31.2261		NEIL3	-1.849	-0.45257	0.244764	0.73074	10.7923		PPARGC1A
FGF18	0.014278	0.00372705	0.261034	1.00259	26.5725		NEIL2	-1.99549	-0.417875	0.209409	0.748526	1.01561		MMRN2	-1.09146	-0.287024	0.262971	0.819591	19.2017		TSPAN7	-1.92042	-0.670527	0.349157	0.628277	0.863176		G6PD	0.220823	0.0644377	0.291807	1.04568	42.4297		S1PR1	-0.927484	-0.336312	0.362607	0.792063	31.2261		CAMK2B	-1.84602	-0.874731	0.473848	0.545356	10.7923		PHGDH
ACVR1C	0.000261522	8.04e-05	0.307345	1.00006	26.5725		SFRP4	-1.98349	-1.01374	0.511088	0.495261	1.01561		OCLN	-1.08697	-0.35632	0.32781	0.781155	26.9035		CKB	-1.89728	-0.74752	0.393996	0.595627	0.863176		WNT11	0.218718	0.116874	0.53436	1.08438	42.4297		FGF1	-0.925226	-0.387465	0.418778	0.764472	31.2261		GRB7	-1.83922	-0.641107	0.348575	0.641221	10.7923		CLDN4
GREM1	-5.72623	-2.15659	0.376617	0.224285	0		PLA2G2A	-1.97983	-1.1384	0.574996	0.454264	1.01561		LEMD1	-1.06706	-0.361545	0.338822	0.77833	26.9035		IDO1	-1.89555	-0.780303	0.411649	0.582245	0.863176		MKI67	0.218655	0.0888851	0.406508	1.06355	42.4297		MAPT	-0.919212	-0.577231	0.627962	0.670249	31.2261		WEE1	-1.76438	-0.36748	0.208277	0.775135	10.7923		JCAD
CCL2	-4.75122	-1.51208	0.31825	0.350607	0		NFKBIZ	-1.95562	-0.698327	0.357088	0.616286	1.01561		RNASE2	-1.05753	-0.42984	0.406459	0.742344	26.9035		COL7A1	-1.89019	-0.624814	0.330556	0.648503	0.863176		PAX5	0.217056	0.123648	0.569662	1.08949	42.4297		MDM2	-0.917597	-0.231083	0.251835	0.851995	31.2261		GSK3B	-1.76129	-0.255454	0.145039	0.837723	10.7923		THBS1
CDH3	-4.35599	-1.70464	0.391333	0.306798	0		HIST1H3H	-1.95466	-0.571478	0.292367	0.672927	1.01561		WNT4	-1.05613	-0.390357	0.369612	0.762941	26.9035		CD27	-1.88797	-0.691467	0.36625	0.619224	0.863176		PLCB4	0.216937	0.0921596	0.424823	1.06596	42.4297		STK11IP	-0.914812	-0.197526	0.215919	0.872045	31.2261		ACTR3B	-1.76064	-0.370977	0.210706	0.773259	10.7923		CD68
FLNC	-4.06219	-1.39405	0.343177	0.380496	0		PCK1	-1.94541	-1.43744	0.738885	0.369223	2.02451		TIE1	-1.04831	-0.273761	0.261146	0.82716	26.9035		CFD	-1.88495	-0.707119	0.37514	0.612542	0.863176		PTTG1	0.215278	0.0815432	0.378781	1.05815	42.4297		LIF	-0.90543	-0.391938	0.432875	0.762105	31.2261		RARRES3	-1.75911	-0.600239	0.341218	0.659645	10.7923		HOXA9
CXCL10	-3.82936	-1.41438	0.369352	0.375171	0		BCL2	-1.92629	-0.714288	0.370811	0.609506	2.02451		GPR160	-1.04636	-0.397301	0.379699	0.759277	26.9035		JCAD	-1.88414	-0.488619	0.259332	0.712707	0.863176		CA12	0.214841	0.155806	0.725217	1.11404	42.4297		PPP2R1A	-0.900641	-0.165155	0.183375	0.891833	31.2261		NSD3	-1.72507	-0.440903	0.255586	0.736673	10.7923		GABRP
CCL21	-3.77016	-1.80818	0.479602	0.285552	0		TNKS	-1.92274	-0.408207	0.212304	0.75356	2.02451		GDF5	-1.04464	-0.388814	0.372198	0.763757	26.9035		BNC2	-1.8644	-0.531663	0.285165	0.691757	0.863176		KIF2C	0.213584	0.0893915	0.418531	1.06392	42.4297		CSF3R	-0.893876	-0.371062	0.415116	0.773213	31.2261		BMP5	-1.72413	-0.740326	0.429391	0.598604	10.7923		NRCAM
CXCL9	-3.65763	-1.56558	0.428032	0.337841	0		VIM	-1.91827	-0.547781	0.28556	0.684072	2.02451		CEACAM6	-1.04278	-0.831857	0.797729	0.561806	26.9035		INHBB	-1.85606	-0.616245	0.332018	0.652367	1.66881		CDK4	0.210964	0.048317	0.22903	1.03406	42.4297		LumA	-0.889945	-0.138032	0.155102	0.908758	31.2261		HDAC10	-1.71194	-0.349642	0.204237	0.784779	10.7923		SPP1
PROM1	-3.54109	-1.91538	0.5409	0.265103	0		ALDH1A1	-1.91731	-0.902486	0.470703	0.534964	2.02451		CXXC5	-1.04183	-0.309037	0.296631	0.80718	26.9035		HIST1H2BH	-1.82779	-0.432976	0.236885	0.740732	1.66881		SHC2	0.207435	0.0992404	0.478417	1.07121	42.4297		NSD1	-0.889647	-0.192183	0.216022	0.87528	31.2261		CDC25A	-1.69913	-0.437803	0.257664	0.738258	14.2863		ISG15
ICAM1	-3.42644	-0.93426	0.272662	0.523311	0		TIGIT	-1.9163	-0.700245	0.365415	0.615468	2.02451		PTGDS	-1.03972	-0.538476	0.517903	0.688498	26.9035		GNLY	-1.82491	-0.60221	0.329995	0.658744	1.66881		THBS4	0.205333	0.167905	0.817718	1.12343	42.4297		GRIN1	-0.887804	-0.479188	0.539745	0.717381	31.2261		AR	-1.69219	-0.766736	0.453104	0.587746	14.2863		IL13RA1
MET	-3.29104	-1.07837	0.327667	0.473565	0		CCR5	-1.91009	-0.555356	0.290749	0.680489	2.02451		COLEC12	-1.0397	-0.396539	0.381396	0.759678	26.9035		BAD	-1.81898	-0.298896	0.164321	0.812874	1.66881		IL22RA2	0.199815	0.105366	0.527316	1.07577	42.4297		PDGFRA	-0.883366	-0.342668	0.387912	0.788581	31.2261		ST6GALNAC2	-1.68526	-0.710923	0.421848	0.610929	14.2863		ADM
MARCO	-3.27003	-1.30901	0.400305	0.403598	0		GNLY	-1.90515	-0.717056	0.376379	0.608338	2.02451		TBX1	-1.03625	-0.450554	0.434794	0.731762	26.9035		IKZF3	-1.80538	-0.608633	0.337121	0.655818	1.66881		HDAC2	0.195863	0.0560591	0.286216	1.03962	42.4297		CDC14A	-0.878636	-0.310834	0.353768	0.806176	31.2261		EGLN2	-1.6835	-0.326069	0.193686	0.797707	14.2863		FGF7
SFN	-3.26455	-1.26543	0.387628	0.415976	0		POLR2A	-1.89928	-0.322015	0.169546	0.799952	2.02451		SCARA5	-1.03474	-0.453208	0.437991	0.730417	26.9035		PTGDS	-1.80492	-0.845572	0.468481	0.55649	1.66881		CD276	0.195139	0.0520957	0.266967	1.03677	42.4297		HAS1	-0.876212	-0.300396	0.342835	0.812029	31.2261		BMPR1B	-1.67424	-1.22624	0.73242	0.427429	14.2863		GDF5
WNT2	-3.24294	-1.11779	0.344685	0.460798	0		HEMK1	-1.89533	-0.423738	0.223569	0.74549	2.02451		FNBP1	-1.03036	-0.207479	0.201366	0.866049	26.9035		CD24	-1.7968	-0.76358	0.424967	0.589033	1.66881		ITGA6	0.194771	0.0688894	0.353695	1.04891	42.4297		PALB2	-0.872604	-0.178691	0.204779	0.883504	31.2261		NAT1	-1.67233	-0.849104	0.507737	0.555129	14.2863		KRT14
SLC2A1	-3.00779	-0.78941	0.262455	0.578581	1.13075		MMP9	-1.8818	-1.19222	0.633553	0.437628	2.02451		MAP3K12	-1.03015	-0.277137	0.269026	0.825227	26.9035		PRF1	-1.7904	-0.514171	0.287183	0.700195	1.66881		BCL2L1	0.19327	0.0606962	0.314048	1.04297	42.4297		BORCS7	-0.868271	-0.213737	0.246164	0.862301	31.2261		HBB	-1.6575	-1.26825	0.765157	0.415163	14.2863		JAG1
ALDH1A1	-2.97394	-1.18035	0.396897	0.441245	1.13075		SCARA5	-1.88098	-0.849223	0.451478	0.555084	2.02451		ALDH1A1	-1.02861	-0.469922	0.456851	0.722004	26.9035		CDCA5	-1.78795	-0.439086	0.245581	0.737602	1.66881		PIK3R3	0.191089	0.0701184	0.366942	1.0498	42.4297		ISM1	-0.854149	-0.354536	0.415075	0.782121	31.2261		BAIAP2L1	-1.65205	-0.394985	0.239087	0.760497	14.2863		LIF
NUPR1	-2.9422	-0.657397	0.223437	0.634021	1.13075		PALMD	-1.85397	-0.587251	0.316753	0.66561	2.02451		MAPK1	-1.02313	-0.149587	0.146205	0.901509	26.9035		PTCH1	-1.74765	-0.490582	0.28071	0.711738	1.66881		PLA2G4F	0.189748	0.101592	0.535404	1.07296	42.4297		CXorf36	-0.851603	-0.292826	0.343853	0.816301	31.2261		PPP2R1A	-1.64086	-0.234574	0.142958	0.849936	14.2863		IL1RN
MMP3	-2.79575	-1.47569	0.527835	0.359561	2.03287		PIK3CG	-1.84656	-0.500558	0.271076	0.706834	2.02451		MAPT	-1.02237	-0.537179	0.525428	0.689117	26.9035		CENPF	-1.7293	-0.456287	0.263857	0.72886	1.66881		PIK3CA	0.189332	0.0508079	0.268353	1.03584	42.4297		PLA2G4F	-0.845784	-0.395485	0.467596	0.760234	31.2261		FANCF	-1.63252	-0.321451	0.196905	0.800265	14.2863		PIK3R1
EGFR	-2.75853	-1.00105	0.362891	0.499638	2.03287		MS4A2	-1.84383	-0.74541	0.404272	0.596498	2.02451		ARID1A	-1.02151	-0.167282	0.163759	0.890519	26.9035		TPSAB1	-1.72857	-0.90354	0.52271	0.534573	1.66881		CDC20	0.180351	0.0688387	0.381693	1.04887	42.4297		JAK2	-0.844194	-0.233149	0.276179	0.850776	31.2261		FGFR4	-1.6305	-0.767257	0.470566	0.587533	14.2863		SHMT2
ENO1	-2.7016	-0.525172	0.194393	0.694876	2.03287		BNC2	-1.83841	-0.598998	0.325824	0.660213	2.02451		PARP4	-1.01309	-0.208737	0.206039	0.865295	26.9035		PIK3CG	-1.72366	-0.409372	0.237502	0.752951	1.66881		ARNT2	0.180125	0.0975591	0.541617	1.06996	42.4297		DNAJC12	-0.842905	-0.477092	0.566009	0.718425	31.2261		TNKS2	-1.62595	-0.307944	0.189393	0.807792	14.2863		BAD
GRIA3	-2.61672	-0.830331	0.317317	0.5624	2.03287		CKS1B	-1.80575	-0.411817	0.22806	0.751676	2.02451		SKP1	-1.00792	-0.213401	0.211725	0.862502	26.9035		GRIN1	-1.71174	-0.699567	0.408688	0.615757	1.66881		FOXM1	0.177467	0.0706178	0.397922	1.05017	42.4297		CACNA2D3	-0.841076	-0.444487	0.528474	0.734845	31.2261		HK2	-1.62364	-0.40909	0.251958	0.753098	14.2863		FOXC1
PSAT1	-2.54225	-0.958298	0.376949	0.514664	3.88274		TGFB1	-1.79313	-0.478889	0.267069	0.71753	2.02451		TGFB1	-1.00678	-0.260661	0.258904	0.834706	26.9035		LEMD1	-1.70992	-0.524096	0.306503	0.695395	1.66881		RAD52	0.173317	0.0574666	0.331569	1.04064	42.4297		NRXN3	-0.839023	-0.398319	0.474742	0.758742	31.2261		SKP1	-1.62324	-0.321764	0.198223	0.800091	14.2863		S100A14
PPARGC1A	-2.50007	-0.868297	0.347309	0.547793	3.88274		MYCT1	-1.77502	-0.490351	0.276251	0.711852	2.80442		BDNF	-0.998265	-0.379046	0.379704	0.768946	26.9035		TUBA4A	-1.70042	-0.523758	0.308017	0.695558	1.66881		TLX1	0.167029	0.0930213	0.556918	1.0666	42.4297		SMURF2	-0.836919	-0.188739	0.225517	0.877372	31.2261		ROR.S..Subtype.Only.	-1.60926	-6.24252	3.87912	0.0132073	14.2863		MMP11
PHGDH	-2.48168	-0.873228	0.351869	0.545924	3.88274		TLR4	-1.77207	-0.434857	0.245395	0.739767	2.80442		RPS6KB2	-0.99778	-0.202213	0.202663	0.869216	26.9035		CDCA7L	-1.70038	-0.493321	0.290124	0.710388	1.66881		ATP10B	0.166851	0.0966123	0.579033	1.06926	42.4297		GTF2H2	-0.832306	-0.291702	0.350475	0.816938	31.2261		BRCA1	-1.59972	-0.388827	0.24306	0.76375	14.2863		MT1G
MMP7	-2.46828	-1.25074	0.506726	0.420232	3.88274		SFRP2	-1.76673	-1.012	0.572808	0.49586	2.80442		RASGRF2	-0.98784	-0.288457	0.292008	0.818777	26.9035		GABRP	-1.69251	-0.947443	0.559787	0.518551	1.66881		MLH1	0.16192	0.0358945	0.22168	1.02519	42.4297		ADCY9	-0.830531	-0.273842	0.32972	0.827114	31.2261		IL13RA1	-1.59233	-0.292361	0.183606	0.816565	14.2863		GRIN2A
MT1G	-2.37689	-0.650607	0.273722	0.637012	3.88274		LAMA3	-1.746	-0.706666	0.404734	0.612734	2.80442		SP1	-0.97682	-0.166559	0.170512	0.890965	26.9035		CDKN2A	-1.69079	-0.551917	0.326426	0.682113	1.66881		MIS18A	0.158595	0.0384153	0.242223	1.02699	42.4297		BCL2L1	-0.827428	-0.226689	0.273968	0.854594	31.2261		HDAC1	-1.58947	-0.292364	0.183938	0.816563	14.2863		SPRY2
EGLN3	-2.35843	-0.788558	0.334358	0.578922	6.80257		ITGA6	-1.73677	-0.462869	0.266511	0.725542	2.80442		SOCS2	-0.974004	-0.3303	0.339115	0.795371	26.9035		IGF1R	-1.67683	-0.609421	0.363437	0.655459	1.66881		GJB2	0.156477	0.0925865	0.591694	1.06628	42.4297		PRKACA	-0.826727	-0.155517	0.188112	0.89781	31.2261		CDC6	-1.58199	-0.433923	0.27429	0.740246	14.2863		AREG
TNF	-2.29988	-0.541583	0.235483	0.687017	6.80257		ISM1	-1.71987	-0.616594	0.358511	0.652209	2.80442		NSD1	-0.968562	-0.175152	0.180837	0.885674	26.9035		CLEC5A	-1.67003	-0.53819	0.322263	0.688634	1.66881		NAT1	0.153255	0.112932	0.736889	1.08142	42.4297		BAIAP2L1	-0.81677	-0.248923	0.304765	0.841524	31.2261		EYA1	-1.58091	-0.715286	0.452452	0.609084	14.2863		MAML2
ZFPM2	-2.29464	-0.623459	0.271702	0.649113	6.80257		LIFR	-1.70353	-0.550658	0.323245	0.682709	2.80442		COL2A1	-0.966582	-0.250447	0.259106	0.840636	26.9035		SPRY2	-1.66417	-0.421477	0.253265	0.74666	1.66881		ADD1	0.15231	0.0466512	0.30629	1.03286	42.4297		ESR1	-0.816146	-0.664775	0.81453	0.630787	31.2261		E2F5	-1.55211	-0.36934	0.23796	0.774137	14.2863		SPRY4
CLDN1	-2.26988	-0.970439	0.427528	0.510351	6.80257		NUDT1	-1.69994	-0.342158	0.201276	0.788861	2.80442		HAPLN1	-0.965363	-0.381629	0.395321	0.76757	26.9035		CD44	-1.65303	-0.414724	0.250888	0.750163	1.66881		FBN1	0.150048	0.0772373	0.514749	1.055	42.4297		SMAD4	-0.810085	-0.185327	0.228775	0.879449	31.2261		ELOVL2	-1.54658	-0.709981	0.459065	0.611328	14.2863		ITGAV
RASGRF1	-2.26983	-0.861346	0.379476	0.550439	6.80257		LEPR	-1.67287	-0.731771	0.437433	0.602164	2.80442		TFF1	-0.964939	-0.735279	0.761996	0.600702	26.9035		ZEB1	-1.65096	-0.382151	0.231472	0.767292	1.66881		CDKN1B	0.145928	0.0499084	0.342007	1.0352	42.4297		ADD1	-0.80673	-0.215558	0.267199	0.861213	31.2261		ESPL1	-1.51895	-0.388447	0.255734	0.763951	14.2863		CCL3L1
LAG3	-2.26228	-0.565759	0.250083	0.6756	6.80257		THY1	-1.67028	-0.57617	0.344954	0.670742	2.80442		JAG2	-0.959386	-0.306738	0.319723	0.808468	26.9035		CDK6	-1.62572	-0.425404	0.26167	0.74463	3.07103		NEIL2	0.127406	0.0355644	0.279141	1.02496	42.4297		AXIN2	-0.803156	-0.296445	0.3691	0.814257	31.2261		MSR1	-1.5073	-0.359797	0.238704	0.779274	14.2863		DSC2
IL12RB2	-2.20241	-0.729767	0.33135	0.603001	6.80257		ITGAV	-1.65777	-0.370286	0.223363	0.773629	2.80442		NUMBL	-0.959031	-0.20476	0.213507	0.867683	26.9035		PLA2G3	-1.61085	-0.602875	0.374259	0.658441	3.07103		DKK2	0.124841	0.0597527	0.478631	1.04229	42.4297		PRKACB	-0.802381	-0.301698	0.376003	0.811297	36.5892		IGF1	-1.50586	-0.640758	0.425511	0.641376	14.2863		BBOX1
FOXP3	-2.1904	-0.588984	0.268894	0.664811	6.80257		IGF1	-1.65649	-0.771866	0.465965	0.585659	2.80442		POPDC3	-0.958693	-0.421577	0.439742	0.746608	26.9035		ID1	-1.60925	-0.447086	0.277822	0.733523	3.07103		CACNA2D1	0.122473	0.0459823	0.375448	1.03239	42.4297		PIK3CA	-0.801629	-0.187597	0.234019	0.878067	36.5892		SDHA	-1.50455	-0.257379	0.171067	0.836606	14.2863		SOX17
PDCD1	-2.16681	-0.824199	0.380375	0.564796	6.80257		SKP2	-1.644	-0.353848	0.215236	0.782494	4.06994		GLI3	-0.957768	-0.305485	0.318955	0.80917	26.9035		ANLN	-1.59844	-0.422566	0.264361	0.746096	3.07103		EIF2AK3	0.119017	0.031896	0.267994	1.02235	42.4297		ST6GALNAC2	-0.799584	-0.428282	0.535631	0.743146	36.5892		RBL2	-1.49085	-0.303051	0.203274	0.810537	17.8376		IRX1
GGH	-2.15041	-0.644152	0.299549	0.639869	6.80257		IRF6	-1.64044	-0.585672	0.357021	0.666339	4.06994		HSPA2	-0.953535	-0.370424	0.388474	0.773555	26.9035		CMKLR1	-1.57281	-0.371429	0.236156	0.773016	3.07103		XRCC3	0.11771	0.0354421	0.301096	1.02487	42.4297		FZD10	-0.791039	-0.347431	0.439208	0.785982	36.5892		CDK1	-1.48751	-0.427833	0.287617	0.743378	17.8376		SIDT1
PIK3R3	-2.13576	-0.503231	0.235622	0.705525	6.80257		STAT1	-1.63589	-0.41088	0.251166	0.752164	4.06994		CXADR	-0.953308	-0.377007	0.395472	0.770034	26.9035		HLA.B	-1.5626	-0.406998	0.260462	0.754191	3.07103		ACVR1B	0.112672	0.0309557	0.274741	1.02169	42.4297		RBL2	-0.785833	-0.203659	0.259163	0.868345	36.5892		LEF1	-1.4827	-0.443708	0.299258	0.735242	17.8376		TGFB2
FGF2	-2.11333	-0.671104	0.317557	0.628026	6.80257		CCR1	-1.61789	-0.429058	0.265196	0.742747	4.06994		NCAPH2	-0.950772	-0.163117	0.171563	0.893093	26.9035		IL24	-1.54465	-0.658306	0.426184	0.633622	3.07103		UBE2T	0.112398	0.039753	0.35368	1.02794	42.4297		PGK1	-0.782166	-0.211094	0.269885	0.863882	36.5892		BTG2	-1.47339	-0.452428	0.307066	0.730812	17.8376		HLA.DRB1
FSTL3	-2.11252	-0.588348	0.278506	0.665104	6.80257		HLA.DOB	-1.61521	-0.617763	0.382465	0.651681	4.06994		CXorf36	-0.948341	-0.272905	0.287771	0.827651	26.9035		F3	-1.54066	-0.503752	0.326972	0.70527	3.07103		HIST3H2BB	0.111831	0.0404731	0.361914	1.02845	42.4297		MAF	-0.778988	-0.264735	0.339844	0.832352	36.5892		RAD51C	-1.46447	-0.304529	0.207945	0.809707	17.8376		IL24
WNT5A	-2.08957	-0.639839	0.306206	0.641785	10.0178		ARID1A	-1.58772	-0.268867	0.169342	0.829971	4.06994		SPRY1	-0.947656	-0.264465	0.279072	0.832508	26.9035		WT1	-1.53687	-0.595409	0.387416	0.661857	3.07103		DCN	0.106712	0.0592089	0.554849	1.04189	42.4297		RASGRF1	-0.775562	-0.400699	0.516656	0.757491	36.5892		PRC1	-1.45778	-0.385616	0.264522	0.765452	17.8376		CDC14B
CD44	-2.08622	-0.50958	0.244261	0.702427	10.0178		IKZF3	-1.58416	-0.611122	0.385771	0.654687	4.06994		PYCARD	-0.943284	-0.254712	0.270027	0.838154	26.9035		NFKBIZ	-1.53451	-0.482163	0.314213	0.715903	3.07103		ESR1	0.104265	0.0971663	0.931914	1.06967	42.4297		ROCK1	-0.769949	-0.146247	0.189944	0.903598	36.5892		UBE2T	-1.44157	-0.349864	0.242696	0.784658	17.8376		EREG
CCR5	-2.08411	-0.517839	0.24847	0.698417	10.0178		PLD1	-1.5806	-0.448562	0.283793	0.732773	4.06994		MAPK10	-0.940276	-0.357955	0.380691	0.78027	26.9035		SMURF2	-1.51975	-0.259113	0.170497	0.835601	3.07103		KIFC1	0.101662	0.0402417	0.395839	1.02829	42.4297		GZMB	-0.769684	-0.360939	0.468945	0.778658	36.5892		Proliferation.Score	-1.4406	-0.176842	0.122755	0.884638	17.8376		BAIAP2L1
CCL8	-2.03267	-0.667797	0.328532	0.629467	10.0178		LAMB3	-1.57843	-0.68171	0.431891	0.623426	4.06994		TGFBR2	-0.937765	-0.280954	0.299599	0.823047	26.9035		KNTC2	-1.51169	-0.404028	0.267269	0.755745	3.07103		ECM2	0.0956472	0.0453345	0.473976	1.03192	42.4297		CMKLR1	-0.76608	-0.23915	0.312174	0.847244	36.5892		SPC25	-1.43408	-0.365801	0.255078	0.776038	17.8376		CLEC5A
APOE	-2.03087	-0.537517	0.264673	0.688955	10.0178		SMAD5	-1.54935	-0.327724	0.211523	0.796793	4.06994		CAMK2B	-0.928428	-0.46787	0.503939	0.723031	26.9035		PSMB10	-1.49614	-0.298169	0.199292	0.813284	3.07103		BCL2	0.0950106	0.0468308	0.492901	1.03299	42.4297		WNT11	-0.764181	-0.356793	0.466896	0.780898	36.5892		RBL1	-1.42	-0.277402	0.195353	0.825075	17.8376		COL9A3
RELN	-2.02641	-0.785911	0.387834	0.579985	10.0178		KAT2B	-1.54401	-0.409899	0.265477	0.752676	4.06994		PRKX	-0.92701	-0.314661	0.339436	0.80404	26.9035		TCF7L1	-1.49457	-0.443263	0.296583	0.735469	3.07103		EIF3B	0.0946293	0.0217503	0.229847	1.01519	42.4297		ERCC1	-0.759813	-0.149513	0.196776	0.901555	36.5892		KIF11	-1.41863	-0.347646	0.245058	0.785865	17.8376		PYCARD
GPX3	-2.02411	-0.642358	0.317353	0.640665	10.0178		THBS4	-1.52457	-0.942626	0.61829	0.520285	4.06994		TCF4	-0.926411	-0.247993	0.267692	0.842067	26.9035		HIF1A	-1.49313	-0.319698	0.214113	0.801238	3.07103		PPP2CB	0.0926487	0.0267862	0.289115	1.01874	42.4297		SHMT2	-0.758126	-0.2082	0.274624	0.865617	36.5892		HIST1H1C	-1.41428	-0.274215	0.19389	0.8269	17.8376		GAS1
CXADR	-2.00976	-0.700282	0.34844	0.615452	10.0178		HOXB3	-1.52271	-0.611711	0.401725	0.65442	4.06994		SMAD4	-0.92411	-0.176941	0.191472	0.884577	26.9035		PPARG	-1.49122	-0.390259	0.261705	0.762993	3.07103		RBL1	0.0921792	0.0263145	0.285471	1.01841	42.4297		BBC3	-0.755623	-0.215069	0.284625	0.861505	36.5892		FOXC2	-1.40452	-0.558854	0.397897	0.678841	17.8376		TGFB1
ETV4	-2.00204	-0.748818	0.374028	0.595091	10.0178		LFNG	-1.49257	-0.554736	0.371664	0.680782	5.72571		IBSP	-0.889329	-0.60009	0.674768	0.659713	26.9035		BDNF	-1.47912	-0.509198	0.344257	0.702613	3.07103		UBB	0.0886317	0.0243204	0.274398	1.017	42.4297		EYA4	-0.754167	-0.397816	0.527491	0.759006	36.5892		CCNE2	-1.40358	-0.348909	0.248585	0.785177	17.8376		ECM2
ISM1	-2.00093	-0.612396	0.306057	0.654109	10.0178		BMP4	-1.48776	-0.573917	0.385759	0.67179	5.72571		HAS1	-0.888575	-0.255081	0.287067	0.83794	26.9035		PRKCA	-1.4739	-0.419184	0.284404	0.747848	3.07103		MDM2	0.0841889	0.0243266	0.288953	1.017	42.4297		RPS6KB2	-0.753501	-0.182618	0.242359	0.881103	36.5892		POLQ	-1.40121	-0.366293	0.261412	0.775773	17.8376		CCNE1
IDO1	-1.99944	-0.803351	0.401788	0.573017	10.0178		PPP2R1A	-1.46953	-0.233551	0.158929	0.850539	5.72571		SOCS1	-0.887176	-0.216112	0.243595	0.860882	26.9035		ESPL1	-1.46392	-0.360827	0.24648	0.778718	3.07103		PARP1	0.0830475	0.0205194	0.247081	1.01432	42.4297		SERPINH1	-0.749423	-0.230647	0.307766	0.852253	36.5892		RNASE2	-1.38598	-0.531926	0.38379	0.691631	17.8376		SOCS3
CHI3L1	-1.99661	-1.00341	0.502555	0.49882	10.0178		CD1E	-1.4655	-0.54291	0.370461	0.686385	5.72571		IL20RB	-0.881048	-0.327494	0.371709	0.79692	29.2928		B3GNT3	-1.46252	-0.61707	0.421922	0.651994	3.07103		CDKN1C	0.072364	0.0278841	0.385331	1.01952	42.4297		PMS2	-0.748582	-0.143003	0.191031	0.905632	36.5892		GTF2H2	-1.37998	-0.381	0.276092	0.767905	17.8376		SLC2A1
WT1	-1.99299	-0.750917	0.376778	0.594226	10.0178		GJB2	-1.44316	-0.645923	0.447577	0.639084	5.72571		BCL6B	-0.877558	-0.219045	0.249608	0.859134	29.2928		NUDT1	-1.46097	-0.257576	0.176305	0.836492	3.07103		SFN	0.0716263	0.0439863	0.614108	1.03096	42.4297		PROM1	-0.743612	-0.559437	0.752324	0.678567	36.5892		MELK	-1.36992	-0.363846	0.265597	0.77709	17.8376		TCF7L1
SOX10	-1.96693	-1.539	0.78244	0.344123	10.0178		IL3RA	-1.44043	-0.411939	0.285983	0.751613	5.72571		PIK3R1	-0.872137	-0.205991	0.236191	0.866943	29.2928		CD1E	-1.45608	-0.472497	0.324499	0.720716	3.07103		POLR2A	0.0711637	0.0160813	0.225976	1.01121	42.4297		IRX1	-0.735479	-0.61525	0.83653	0.652817	36.5892		BIRC5	-1.36652	-0.412117	0.301581	0.75152	17.8376		ITGB6
LAD1	-1.95994	-0.735476	0.375254	0.60062	10.0178		FOXP3	-1.43614	-0.454919	0.316764	0.729551	5.72571		AGTR1	-0.868872	-0.414572	0.477138	0.750242	29.2928		GNG4	-1.45243	-0.590225	0.40637	0.664239	3.07103		MAP3K12	0.0663528	0.0244583	0.36861	1.0171	42.4297		CACNG1	-0.735092	-0.317879	0.432435	0.802248	36.5892		HEMK1	-1.35842	-0.276909	0.203846	0.825358	17.8376		CALML5
IL6	-1.92741	-0.785571	0.407579	0.580122	10.0178		ROBO4	-1.41524	-0.419541	0.296444	0.747663	5.72571		EPAS1	-0.867389	-0.227267	0.262013	0.854251	29.2928		KRT7	-1.44705	-0.784583	0.542195	0.58052	3.07103		RFC4	0.0630921	0.0190305	0.30163	1.01328	42.4297		LAMB3	-0.733502	-0.366474	0.499622	0.775676	36.5892		CHEK2	-1.35641	-0.271809	0.200389	0.82828	17.8376		TTYH1
ETV7	-1.89987	-0.515389	0.271275	0.699604	10.0178		ZEB2	-1.40357	-0.380711	0.271245	0.768059	7.25998		HDAC6	-0.867086	-0.151826	0.175099	0.900111	29.2928		PLA2G4F	-1.44325	-0.512059	0.354795	0.701221	3.07103		MLPH	0.0617923	0.0491826	0.795934	1.03468	42.4297		CALML5	-0.732508	-0.72526	0.990104	0.604888	36.5892		CYP4F3	-1.35592	-0.72897	0.53762	0.603334	17.8376		TAP1
SFRP1	-1.87349	-0.92037	0.491261	0.528374	10.0178		SLC44A4	-1.40265	-0.865122	0.616776	0.549	7.25998		TWIST2	-0.866902	-0.305871	0.352832	0.808954	29.2928		FSTL1	-1.44054	-0.44084	0.306024	0.736706	3.07103		FOXA1	0.0614099	0.0526437	0.857251	1.03716	42.4297		JAK1	-0.73088	-0.155441	0.212676	0.897858	36.5892		SKP2	-1.3379	-0.261649	0.195567	0.834134	17.8376		AXIN1
CXCL13	-1.86397	-0.854941	0.458668	0.552888	15.7019		CHEK2	-1.38011	-0.305229	0.221164	0.809314	7.25998		MLPH	-0.858813	-0.499999	0.582198	0.707107	29.2928		PDGFRB	-1.42002	-0.392324	0.27628	0.761901	3.07103		BLM	0.0595828	0.021153	0.355018	1.01477	42.4297		CD163	-0.721874	-0.256493	0.355316	0.83712	36.5892		ITGB6	-1.33274	-0.583191	0.437589	0.667486	17.8376		POLD1
SFRP2	-1.81944	-0.89218	0.490359	0.538799	15.7019		ERCC1	-1.37405	-0.234363	0.170563	0.85006	7.25998		NRCAM	-0.857936	-0.350274	0.408275	0.784435	29.2928		STK11IP	-1.41803	-0.231809	0.163473	0.851567	3.07103		GHR	0.059531	0.028646	0.481195	1.02005	42.4297		MYCN	-0.721689	-0.383643	0.53159	0.7665	36.5892		EXO1	-1.3201	-0.358941	0.271904	0.779737	21.3799		IL22RA2
GJB2	-1.81434	-0.69295	0.381929	0.618588	15.7019		SOCS1	-1.37105	-0.345841	0.252245	0.786849	7.25998		LIF	-0.851006	-0.308548	0.362568	0.807454	29.2928		IL11RA	-1.41791	-0.366579	0.258534	0.77562	3.07103		KAT2B	0.0553575	0.0194639	0.351604	1.01358	42.4297		MMP3	-0.707459	-0.512478	0.724393	0.701017	36.5892		HDAC11	-1.31325	-0.31112	0.236909	0.806016	21.3799		HNF1A
GABRP	-1.81288	-0.989827	0.545998	0.503538	15.7019		ADAM12	-1.36945	-0.534488	0.390294	0.690404	7.25998		HEG1	-0.850399	-0.249085	0.292904	0.84143	29.2928		CXCL5	-1.41379	-0.599087	0.423746	0.660172	3.07103		PMS2	0.0547689	0.012005	0.219193	1.00836	42.4297		COL27A1	-0.699679	-0.296629	0.423949	0.814153	36.5892		DTX3	-1.30953	-0.311449	0.237832	0.805832	21.3799		LEMD1
ADM	-1.78745	-0.533946	0.298719	0.690663	15.7019		TFDP1	-1.36563	-0.330013	0.241655	0.79553	7.25998		DTX1	-0.847355	-0.265262	0.313047	0.832048	29.2928		RAD51C	-1.4122	-0.283382	0.200666	0.821663	3.07103		PIP	0.0534879	0.0618563	1.15645	1.04381	42.4297		PARP2	-0.695639	-0.158062	0.227218	0.896228	36.5892		ALDOA	-1.30502	-0.253512	0.194259	0.838852	21.3799		CDH3
GRB2	-1.7813	-0.305553	0.171534	0.809132	15.7019		CD8A	-1.36233	-0.477161	0.350252	0.71839	7.25998		SOX17	-0.847148	-0.367259	0.433524	0.775254	29.2928		SPP1	-1.41115	-0.682073	0.483344	0.623269	3.07103		CREBBP	0.0514024	0.0115124	0.223965	1.00801	42.4297		COL7A1	-0.695026	-0.30451	0.438128	0.809717	36.5892		RORB	-1.29302	-0.505752	0.391139	0.704293	21.3799		FLT3
S100A14	-1.77961	-0.792181	0.445144	0.57747	15.7019		EP300	-1.34614	-0.206406	0.153332	0.866694	7.25998		PIP	-0.838033	-0.709175	0.846237	0.61167	29.2928		CEP55	-1.3876	-0.367493	0.264841	0.775128	5.34018		MMP11	0.0498654	0.0323509	0.648764	1.02268	42.4297		S100A7	-0.692647	-0.731008	1.05538	0.602483	36.5892		RFC4	-1.28416	-0.265626	0.206849	0.831838	21.3799		HLA.B
CD274	-1.77259	-0.445839	0.251518	0.734157	15.7019		SYTL4	-1.34551	-0.432327	0.32131	0.741065	7.25998		RBX1	-0.834569	-0.123692	0.14821	0.917836	29.2928		CDKN1C	-1.38541	-0.353345	0.255047	0.782767	5.34018		TTYH1	0.0440975	0.027289	0.618832	1.0191	42.4297		GSK3B	-0.691579	-0.129019	0.186557	0.914453	36.5892		ADD1	-1.28258	-0.269481	0.210108	0.829618	21.3799		GADD45A
CDCA7L	-1.7109	-0.485564	0.283807	0.714218	15.7019		BORCS7	-1.33539	-0.285185	0.21356	0.820636	7.25998		CCR1	-0.828586	-0.212825	0.256854	0.862846	29.2928		CD36	-1.38123	-0.594982	0.430763	0.662053	5.34018		CLDN1	0.0371473	0.024742	0.666052	1.0173	42.4297		SYTL4	-0.690494	-0.256105	0.3709	0.837346	36.5892		TMPRSS2	-1.24782	-0.478322	0.383326	0.717812	21.3799		CCR1
S100A7	-1.70049	-1.32676	0.780224	0.398662	15.7019		GREM1	-1.32082	-0.634726	0.480553	0.644063	7.25998		TSPAN1	-0.828342	-0.478496	0.577655	0.717726	29.2928		DKK1	-1.37856	-0.593296	0.430374	0.662827	5.34018		MUC1	0.0355576	0.0250224	0.703715	1.0175	42.4297		GUSB	-0.689072	-0.181832	0.26388	0.881583	36.5892		UBB	-1.23613	-0.232387	0.187996	0.851225	21.3799		HAPLN1
KRT5	-1.68747	-1.20368	0.713309	0.434165	20.4843		SIGIRR	-1.29503	-0.33921	0.261932	0.790474	7.25998		NSD3	-0.825272	-0.225183	0.272858	0.855487	29.2928		LAMB3	-1.37648	-0.52191	0.379164	0.696449	5.34018		TYMS	0.0306442	0.0130927	0.427248	1.00912	42.4297		CDCA8	-0.687817	-0.233637	0.339679	0.850488	36.5892		PCK1	-1.23118	-0.836915	0.679766	0.559839	21.3799		NUMBL
RARRES3	-1.66893	-0.536239	0.321307	0.689566	20.4843		JAK1	-1.29404	-0.238696	0.184458	0.847511	7.25998		PUM1	-0.820029	-0.115985	0.14144	0.922752	29.2928		IL2RB	-1.35562	-0.418333	0.308592	0.748289	5.34018		KNTC2	0.0204477	0.00826471	0.404188	1.00575	42.4297		FUT3	-0.685394	-0.406082	0.592479	0.75467	36.5892		RAD54L	-1.23023	-0.330154	0.268367	0.795451	21.3799		TNF
KIT	-1.66106	-0.567141	0.341433	0.674953	20.4843		SPN	-1.29126	-0.445386	0.344923	0.734388	7.25998		MS4A2	-0.819964	-0.321863	0.392533	0.800036	29.2928		CCL4	-1.35279	-0.417847	0.308878	0.748541	5.34018		EXO1	0.0156776	0.0061975	0.39531	1.00431	42.4297		BAMBI	-0.684935	-0.414849	0.605676	0.750098	36.5892		CDC25C	-1.22363	-0.296439	0.242263	0.81426	21.3799		EIF4E2
PPP2R2C	-1.65719	-0.79566	0.480127	0.57608	20.4843		CYP4F3	-1.28685	-0.758237	0.58922	0.591218	9.72656		CACNG1	-0.816868	-0.295656	0.361938	0.814702	29.2928		POLQ	-1.35255	-0.340709	0.2519	0.789653	5.34018		TTK	0.00821002	0.00324883	0.395715	1.00225	42.4297		SP1	-0.684393	-0.139587	0.203958	0.907779	36.5892		PIP	-1.22144	-0.979026	0.801534	0.507322	21.3799		RNF103
ITGB1	-1.65178	-0.334255	0.20236	0.793194	20.4843		CCNA2	-1.2822	-0.354682	0.276621	0.782042	9.72656		BTG2	-0.816622	-0.266575	0.326436	0.831291	29.2928		Normal	-1.3524	-0.132845	0.0982288	0.912031	5.34018		UBE2C	0.00393075	0.0016707	0.425033	1.00116	42.4297		MTOR	-0.679724	-0.124488	0.183145	0.917329	36.5892		BBC3	-1.20964	-0.271003	0.224036	0.828743	21.3799		HAS1
IL2RA	-1.64803	-0.433585	0.263093	0.74042	20.4843		CA12	-1.26898	-0.697313	0.549505	0.61672	9.72656		PPARG	-0.805112	-0.232899	0.289275	0.850923	29.2928		DLL1	-1.34085	-0.369453	0.275537	0.774076	5.34018		OAS3	0.00152847	0.000590128	0.386091	1.00041	42.4297		WNT6	-0.677821	-0.287254	0.423791	0.81946	36.5892		CEACAM5	-1.20591	-0.804673	0.667272	0.572492	21.3799		ERBB4
PLA1A	-1.64392	-0.472684	0.287535	0.720623	20.4843		CCND1	-1.26423	-0.535674	0.423716	0.689836	9.72656		NRXN1	-0.798987	-0.370249	0.463398	0.773649	29.2928		MMP14	-1.33972	-0.413687	0.308787	0.750703	5.34018		PCK1	-1.68361	-1.63845	0.973176	0.321201	100		NUDT1	-0.676758	-0.157832	0.233218	0.896371	36.5892		SCUBE2	-1.19699	-0.703129	0.587415	0.614238	21.3799		CDKN2A
MYC	-1.62644	-0.500425	0.307682	0.706898	20.4843		ACVRL1	-1.253	-0.33404	0.266593	0.793312	9.72656		BAD	-0.795827	-0.145501	0.18283	0.904066	32.0732		THY1	-1.32998	-0.403072	0.303066	0.756246	5.34018		C5orf38	-1.54982	-0.831275	0.536368	0.562032	100		HOXA9	-0.663929	-0.301065	0.45346	0.811653	36.5892		TBC1D10B	-1.19095	-0.193746	0.162682	0.874333	21.3799		PIK3R3
SERPINB5	-1.6101	-0.930679	0.578025	0.524611	20.4843		IL6R	-1.25022	-0.362735	0.290137	0.777689	9.72656		STK11IP	-0.793715	-0.143663	0.181001	0.905218	32.0732		CTSW	-1.32222	-0.415843	0.314504	0.749582	5.34018		GRIA3	-1.46439	-0.723253	0.493895	0.60573	100		SLC44A4	-0.66319	-0.472631	0.712663	0.720649	36.5892		TCEAL1	-1.17941	-0.316902	0.268696	0.802792	21.3799		CDH2
SERBP1	-1.60714	-0.25153	0.156507	0.840005	20.4843		OCLN	-1.22906	-0.418193	0.340253	0.748362	9.72656		WNT7B	-0.791659	-0.275408	0.347888	0.826216	32.0732		MKI67	-1.31658	-0.354622	0.26935	0.782074	5.34018		OCLN	-1.45091	-0.647159	0.446037	0.638537	100		EGLN3	-0.656414	-0.299398	0.456111	0.812592	36.5892		SIGIRR	-1.17719	-0.280134	0.237969	0.823515	21.3799		SLC44A4
NETO2	-1.55171	-0.477712	0.307861	0.718116	20.4843		TCF4	-1.21857	-0.338311	0.277628	0.790967	9.72656		TFF3	-0.790184	-0.656061	0.830263	0.634609	32.0732		TAP2	-1.31316	-0.264959	0.201772	0.832222	5.34018		CDH2	-1.44888	-0.874459	0.603541	0.545458	100		CLDN7	-0.656301	-0.224354	0.341847	0.855978	36.5892		WNT6	-1.14568	-0.383463	0.334703	0.766595	21.3799		TMEM45B
ZFYVE9	-1.51578	-0.303282	0.200083	0.810407	26.5725		GZMH	-1.21592	-0.430659	0.354183	0.741923	9.72656		CD84	-0.788604	-0.191084	0.242307	0.875947	32.0732		EXO1	-1.28892	-0.337584	0.261912	0.791365	5.34018		CKMT1A	-1.43287	-0.785985	0.548537	0.579956	100		TGFBR2	-0.654448	-0.234505	0.358324	0.849977	36.5892		RAC2	-1.14054	-0.33274	0.29174	0.794027	21.3799		MSR1
CD8A	-1.51068	-0.452596	0.299598	0.730727	26.5725		COLEC12	-1.2106	-0.479095	0.395749	0.717427	9.72656		HOXB3	-0.785308	-0.305323	0.388795	0.809261	32.0732		SERPINH1	-1.28564	-0.300127	0.233446	0.812181	5.34018		CXCL12	-1.37138	-0.739116	0.538959	0.599106	100		IL1R2	-0.64734	-0.337527	0.521406	0.791397	36.5892		MYCN	-1.13805	-0.478554	0.420504	0.717697	25.183		CACNG6
CDKN2B	-1.48487	-0.359937	0.242403	0.779199	26.5725		BCL2L1	-1.20521	-0.28669	0.237875	0.819781	9.72656		FGF2	-0.78411	-0.283278	0.361273	0.821722	32.0732		BRCA2	-1.28175	-0.276807	0.21596	0.825416	5.34018		CBLC	-1.30352	-0.652682	0.500709	0.636097	100		TGFB3	-0.64731	-0.228406	0.352855	0.853577	36.5892		PGR	-1.13402	-0.568613	0.501413	0.674265	25.183		BCL11A
HLA.DRA	-1.48329	-0.398624	0.268742	0.758582	26.5725		CDKN2A	-1.19988	-0.449224	0.37439	0.732437	9.72656		TMEM45B	-0.781879	-0.354083	0.452862	0.782367	32.0732		CCND2	-1.25299	-0.34218	0.27309	0.788849	5.34018		RAC3	-1.29062	-0.454226	0.351944	0.729902	100		KIT	-0.643681	-0.297177	0.461684	0.813843	36.5892		FGF12	-1.13089	-0.367798	0.32523	0.774965	25.183		AGTR1
KRT6B	-1.47435	-0.772814	0.524171	0.585275	26.5725		JAK3	-1.18687	-0.383969	0.323513	0.766326	9.72656		FLRT3	-0.781376	-0.35729	0.457258	0.780629	32.0732		SOCS1	-1.24521	-0.274997	0.220843	0.826452	5.34018		NEO1	-1.21569	-0.430092	0.353785	0.742214	100		MAPK8IP2	-0.641596	-0.338898	0.528211	0.790645	36.5892		HELLS	-1.1281	-0.266446	0.236191	0.831365	25.183		GADD45G
CAV1	-1.46926	-0.435359	0.296311	0.73951	26.5725		BMP6	-1.1781	-0.38161	0.323921	0.76758	9.72656		BCL2A1	-0.776598	-0.276798	0.356424	0.825421	32.0732		LAMA3	-1.24234	-0.442634	0.356289	0.73579	5.34018		PPP2R2C	-1.19258	-0.881549	0.739194	0.542784	100		IFT140	-0.6408	-0.191824	0.299351	0.875498	36.5892		MAD2L1	-1.118	-0.21665	0.193784	0.860561	25.183		FGF9
BBOX1	-1.45024	-0.591393	0.40779	0.663702	26.5725		MDM2	-1.16916	-0.255904	0.218879	0.837462	12.0906		FGL2	-0.767975	-0.247179	0.321859	0.842542	32.0732		MED1	-1.23692	-0.254111	0.205438	0.838504	5.34018		CYP4F3	-1.18205	-0.915493	0.774497	0.530163	100		PIK3R3	-0.640467	-0.205303	0.320552	0.867356	36.5892		PLAT	-1.11542	-0.418864	0.37552	0.748014	25.183		FAM124B
WNT10A	-1.44901	-0.5343	0.368735	0.690494	26.5725		PRKACA	-1.16597	-0.190619	0.163486	0.87623	12.0906		CACNA2D1	-0.765286	-0.21006	0.274486	0.864501	32.0732		NPR1	-1.22097	-0.353505	0.289528	0.782681	5.34018		FGF1	-1.15851	-0.553514	0.477779	0.681359	100		FGF7	-0.637347	-0.318829	0.500244	0.80172	36.5892		NRDE2	-1.11192	-0.187056	0.168227	0.878396	25.183		GPC4
PDCD1LG2	-1.38717	-0.340454	0.245431	0.789793	26.5725		NRDE2	-1.15946	-0.215756	0.186083	0.861095	12.0906		F3	-0.751409	-0.271568	0.361412	0.828419	32.0732		MMRN2	-1.2197	-0.291344	0.238865	0.817141	5.34018		S100A7	-1.14242	-1.37312	1.20194	0.386056	100		INHBB	-0.635941	-0.27981	0.439994	0.8237	36.5892		MLLT3	-1.10938	-0.285839	0.257656	0.820264	25.183		FZD10
CXCR6	-1.38609	-0.418449	0.301892	0.748229	26.5725		SERBP1	-1.15913	-0.212811	0.183595	0.862855	12.0906		AXIN1	-0.750119	-0.160387	0.213815	0.894785	32.0732		PRKCB	-1.21411	-0.377212	0.310689	0.769924	5.34018		FANCF	-1.11324	-0.319568	0.28706	0.80131	100		JCAD	-0.632479	-0.217655	0.34413	0.859962	36.5892		LIFR	-1.10362	-0.326248	0.295615	0.797608	25.183		CDCA8
TIGIT	-1.37893	-0.434075	0.314792	0.740168	26.5725		PYCARD	-1.15317	-0.323149	0.280227	0.799323	12.0906		BNIP3	-0.744257	-0.20937	0.281314	0.864915	32.0732		AREG	-1.20299	-0.496773	0.412948	0.70869	5.34018		NGFR	-1.08981	-0.603487	0.553753	0.658161	100		SLC2A1	-0.629599	-0.228069	0.362245	0.853777	36.5892		ANXA9	-1.10217	-0.525661	0.476934	0.694641	25.183		ACVR1C
CCND2	-1.37544	-0.367186	0.266958	0.775293	26.5725		JAG1	-1.14691	-0.323447	0.282015	0.799158	12.0906		GATA3	-0.739247	-0.410807	0.55571	0.752203	32.0732		FLT3	-1.19145	-0.387164	0.324952	0.764631	5.34018		CLDN4	-1.06579	-0.556825	0.522451	0.679797	100		GRIA3	-0.624073	-0.271287	0.434704	0.82858	42.9701		TNKS	-1.09884	-0.213171	0.193997	0.862639	25.183		CDKN1A
TAP2	-1.36069	-0.268923	0.197638	0.829939	27.6976		CDK4	-1.14321	-0.19831	0.173468	0.871571	12.0906		VIT	-0.736971	-0.347484	0.471502	0.785954	32.0732		ETV7	-1.18944	-0.332156	0.279254	0.794348	5.34018		PRLR	-1.06292	-0.61857	0.581954	0.651316	100		SFRP1	-0.620555	-0.413227	0.665899	0.750942	42.9701		KIAA0040	-1.0964	-0.310765	0.283442	0.806214	25.183		DDR2
MMP11	-1.35431	-0.569733	0.420683	0.673741	27.6976		RBL1	-1.13813	-0.246172	0.216295	0.843131	12.0906		CLEC5A	-0.731643	-0.261	0.356731	0.834509	32.0732		PARP1	-1.17899	-0.19256	0.163327	0.875051	5.34018		GTF2H2	-1.02421	-0.40981	0.400124	0.752723	100		HDAC6	-0.619843	-0.129762	0.209346	0.913982	42.9701		RPS6KB1	-1.09235	-0.224498	0.205519	0.855893	25.183		ALDOA
LRP2	-1.34428	-0.80361	0.597799	0.572914	27.6976		HDAC2	-1.12207	-0.243393	0.216914	0.844756	12.0906		HES1	-0.725859	-0.164491	0.226616	0.892243	32.0732		KIF14	-1.17862	-0.302918	0.257011	0.810611	5.34018		IBSP	-1.01841	-0.936579	0.919644	0.52247	100		ICAM1	-0.619166	-0.234962	0.379482	0.849707	42.9701		HLA.C	-1.09057	-0.259028	0.237517	0.835651	25.183		NTRK2
TAP1	-1.34114	-0.307093	0.22898	0.808269	27.6976		RBX1	-1.09613	-0.168681	0.153888	0.889656	12.0906		IL7R	-0.725855	-0.275383	0.379392	0.826231	32.0732		PIK3R5	-1.17602	-0.264189	0.224647	0.832667	5.34018		ERBB4	-0.987728	-0.817891	0.828052	0.567271	100		TLX1	-0.614166	-0.299055	0.486929	0.812784	42.9701		DHRS2	-1.07637	-0.649771	0.603667	0.637381	25.183		SFN
F3	-1.33194	-0.426727	0.32038	0.743948	27.6976		IL11RA	-1.08746	-0.322167	0.296255	0.799868	12.0906		PIK3CG	-0.72339	-0.190547	0.263409	0.876273	32.0732		CYBB	-1.17349	-0.302204	0.257526	0.811013	5.34018		FAM214A	-0.96341	-0.365991	0.379891	0.775936	100		ZNF205	-0.612344	-0.136482	0.222885	0.909735	42.9701		SHC2	-1.07625	-0.355531	0.330344	0.781582	25.183		DUSP6
HDAC2	-1.32059	-0.244936	0.185475	0.843853	27.6976		HLA.DQB1	-1.07167	-0.769354	0.717901	0.58668	12.0906		BBC3	-0.719977	-0.171649	0.238409	0.887827	32.0732		JAG1	-1.16596	-0.287652	0.246707	0.819235	5.34018		ROR.P..Subtype...Proliferation.	-0.951472	-5.66324	5.95208	0.019733	100		LEP	-0.607462	-0.294771	0.48525	0.815202	42.9701		CDK4	-1.07083	-0.167784	0.156686	0.890209	25.183		DPT
COL6A3	-1.3145	-0.499347	0.379876	0.707427	27.6976		DDR2	-1.06945	-0.318881	0.298172	0.801692	12.0906		C5orf38	-0.719802	-0.284649	0.395455	0.820941	32.0732		MFNG	-1.16165	-0.283823	0.244328	0.821412	5.34018		HNF1A	-0.936281	-0.569836	0.608617	0.673693	100		TP53	-0.607141	-0.149898	0.246891	0.901314	42.9701		ATAD2	-1.0651	-0.238499	0.223922	0.847627	25.183		TCF4
NRCAM	-1.30281	-0.471865	0.362189	0.721032	27.6976		SCUBE2	-1.0685	-0.687854	0.643757	0.620777	12.0906		FLI1	-0.71661	-0.175058	0.244286	0.885732	32.0732		RAD54L	-1.15891	-0.299696	0.258602	0.812424	5.34018		SFRP1	-0.929057	-0.705504	0.759376	0.613228	100		HEG1	-0.599915	-0.210097	0.350212	0.864479	42.9701		PARP1	-1.06497	-0.180239	0.169243	0.882557	25.183		PAX8
DSC2	-1.29525	-0.376707	0.290837	0.770194	27.6976		PLAT	-1.0668	-0.439853	0.41231	0.73721	12.0906		BMP5	-0.713302	-0.325844	0.456811	0.797831	32.0732		DDX39A	-1.14891	-0.185702	0.161634	0.879221	8.47063		CHAD	-0.915912	-0.864076	0.943405	0.549398	100		SERPINB5	-0.597945	-0.46725	0.781427	0.723342	42.9701		GZMH	-1.06338	-0.343153	0.322702	0.788316	25.183		KRT6B
THBS4	-1.2938	-0.686544	0.53064	0.62134	27.6976		AR	-1.06585	-0.532281	0.499395	0.691461	12.0906		CRYAB	-0.708495	-0.331636	0.468086	0.794635	32.0732		VCAN	-1.14484	-0.365748	0.319477	0.776066	8.47063		AGTR1	-0.865244	-0.563235	0.650954	0.676783	100		PDK4	-0.597633	-0.283298	0.474034	0.82171	42.9701		ITPR1	-1.06325	-0.313359	0.294718	0.804766	25.183		ELF3
SUV39H2	-1.28343	-0.256588	0.199924	0.837065	27.6976		FNBP1	-1.06457	-0.22285	0.209333	0.856871	12.0906		TYK2	-0.706733	-0.142898	0.202195	0.905698	32.0732		FBN1	-1.13359	-0.387583	0.341909	0.764409	8.47063		CHRNA5	-0.851255	-0.456807	0.536627	0.728597	100		RFC4	-0.597291	-0.157317	0.263384	0.896691	42.9701		THBS1	-1.06143	-0.271671	0.255948	0.82836	25.183		PTCH1
CD163	-1.2439	-0.328317	0.263942	0.796465	27.6976		WNT10A	-1.05855	-0.457103	0.431819	0.728447	12.0906		GPX3	-0.70419	-0.254042	0.360757	0.838544	32.0732		VEGFD	-1.13247	-0.352629	0.311381	0.783156	8.47063		FGFR2	-0.845671	-0.479262	0.566724	0.717345	100		TIE1	-0.595831	-0.186285	0.312648	0.878866	42.9701		HIST3H2BB	-1.05994	-0.264164	0.249226	0.832681	25.183		NCAM1
TTYH1	-1.23893	-0.497597	0.401634	0.708285	27.6976		PMS2	-1.0535	-0.174992	0.166105	0.885773	12.0906		EREG	-0.703414	-0.331335	0.471039	0.7948	32.0732		WNT11	-1.12973	-0.40108	0.355024	0.757291	8.47063		ELF3	-0.844647	-0.454722	0.538357	0.729651	100		DDB2	-0.592138	-0.187065	0.315915	0.878391	42.9701		ELF3	-1.05972	-0.395199	0.372928	0.760385	25.183		VIM
Basal	-1.23316	-0.145361	0.117877	0.904153	27.6976		ACTR3B	-1.02833	-0.240783	0.23415	0.846286	12.0906		TCF7L1	-0.697715	-0.228756	0.327864	0.853371	32.0732		BCL2A1	-1.11652	-0.361373	0.32366	0.778423	8.47063		AGT	-0.764825	-0.589086	0.770224	0.664764	100		CDH2	-0.589729	-0.313298	0.531257	0.8048	42.9701		ASPM	-1.04925	-0.294904	0.281062	0.815127	25.183		CCL2
TYMP	-1.23048	-0.259789	0.211128	0.83521	27.6976		CDK6	-1.02761	-0.308893	0.300593	0.807261	15.4089		TP53	-0.697407	-0.144147	0.206689	0.904915	32.0732		TYK2	-1.11471	-0.204181	0.183169	0.868031	8.47063		PALB2	-0.76394	-0.179174	0.234539	0.883209	100		HAPLN1	-0.583497	-0.276014	0.473034	0.82587	42.9701		RPS6KA5	-1.042	-0.256908	0.246554	0.836879	25.183		HLA.DPA1
JUN	-1.22292	-0.340189	0.278179	0.789938	27.6976		ITGB3	-1.02496	-0.383154	0.373825	0.766759	15.4089		FGFR4	-0.692129	-0.346013	0.499926	0.786755	32.0732		TNF	-1.11029	-0.27075	0.243855	0.828889	8.47063		MAPK8IP2	-0.763934	-0.460705	0.603069	0.726631	100		IL22RA2	-0.568721	-0.262241	0.461107	0.833792	42.9701		VEGFD	-1.03057	-0.333741	0.323841	0.793476	25.183		ZBTB16
IL20RB	-1.21541	-0.401141	0.330045	0.757259	27.6976		CDKN2C	-1.02141	-0.29256	0.286428	0.816452	15.4089		CCL4	-0.690972	-0.235602	0.340973	0.84933	32.0732		PRKDC	-1.10019	-0.190139	0.172824	0.876521	8.47063		ANXA9	-0.761555	-0.523895	0.687928	0.695492	100		MIS18A	-0.565284	-0.119507	0.21141	0.920502	42.9701		MCM2	-1.02392	-0.223244	0.21803	0.856637	25.183		VIT
SOCS3	-1.21494	-0.410134	0.337575	0.752553	27.6976		PUM1	-1.0178	-0.149575	0.146959	0.901516	15.4089		SMAD5	-0.688721	-0.141108	0.204884	0.906822	32.0732		FGF1	-1.09087	-0.347696	0.318732	0.785838	8.47063		SIDT1	-0.75902	-0.502347	0.661837	0.705957	100		POPDC3	-0.565085	-0.297349	0.526202	0.813746	42.9701		TMEM45B	-1.01019	-0.432746	0.428382	0.740851	25.183		CXorf36
WNT11	-1.21169	-0.420334	0.346898	0.747252	27.6976		WNT2	-1.01429	-0.42037	0.414447	0.747233	15.4089		EIF4E2	-0.688021	-0.0980219	0.142469	0.934313	32.0732		CDC20	-1.08901	-0.275822	0.253277	0.825979	8.47063		ROR.S..Subtype.Only.	-0.753337	-4.21092	5.5897	0.053999	100		TYK2	-0.561765	-0.135711	0.24158	0.910221	42.9701		OCLN	-1.00435	-0.311419	0.31007	0.805849	25.183		NR4A1
CCL4	-1.19775	-0.362342	0.302518	0.777901	29.0637		NOTCH3	-1.01211	-0.239257	0.236394	0.847181	15.4089		NASP	-0.679302	-0.150119	0.22099	0.901176	32.0732		NKG7	-1.08531	-0.396001	0.364875	0.759962	8.47063		ID2	-0.72539	-0.262273	0.361561	0.833773	100		NR4A3	-0.560009	-0.278748	0.497756	0.824306	42.9701		CXCL10	-1.00304	-0.410969	0.409724	0.752118	25.183		STK11IP
ISG15	-1.1969	-0.387662	0.323889	0.764367	29.0637		NOD2	-1.01167	-0.346313	0.342318	0.786592	15.4089		MSR1	-0.674626	-0.171767	0.254611	0.887754	32.0732		WNT5A	-1.07888	-0.341277	0.316326	0.789342	8.47063		GNG4	-0.71994	-0.440629	0.612036	0.736813	100		RNF103	-0.55639	-0.152753	0.274544	0.899532	42.9701		CCNB1	-1.0028	-0.243061	0.242382	0.844951	25.183		Normal
STAT1	-1.18668	-0.256448	0.216105	0.837147	29.0637		PGK1	-1.00942	-0.236851	0.234639	0.848596	15.4089		SPRY4	-0.673388	-0.175899	0.261215	0.885216	32.0732		HDAC5	-1.07685	-0.213606	0.198362	0.862379	8.47063		NEIL3	-0.700916	-0.250695	0.357668	0.840491	100		BMP8A	-0.554588	-0.255228	0.460212	0.837855	42.9701		BCL2	-0.999489	-0.340391	0.340565	0.789827	25.183		SMAD1
PALMD	-1.17868	-0.32198	0.27317	0.799971	29.0637		HLA.DQA1	-1.00588	-0.962484	0.956856	0.513173	15.4089		JAG1	-0.672272	-0.182957	0.272148	0.880895	32.0732		CDKN1A	-1.07556	-0.260089	0.241818	0.835036	8.47063		RNF103	-0.698275	-0.2191	0.313773	0.859101	100		ADM	-0.549829	-0.222481	0.404638	0.85709	42.9701		PDK4	-0.994452	-0.372826	0.374906	0.772268	25.183		CDKN1B
SPRY1	-1.15121	-0.285591	0.248079	0.820406	29.0637		CTSW	-1.00559	-0.362001	0.359987	0.778085	15.4089		PLCB1	-0.667998	-0.216717	0.324427	0.860521	36.5747		SNAI2	-1.07289	-0.325555	0.303436	0.797991	8.47063		GGH	-0.678168	-0.315745	0.465585	0.803436	100		CLDN4	-0.548925	-0.251681	0.458498	0.839917	42.9701		GUSB	-0.981761	-0.204052	0.207843	0.868109	25.183		NAT1
CNTFR	-1.14751	-0.420705	0.366623	0.747059	29.0637		RARRES3	-0.99781	-0.376456	0.377282	0.770327	15.4089		PTGER3	-0.667906	-0.27596	0.413172	0.825901	36.5747		MLLT3	-1.07101	-0.265895	0.248265	0.831682	8.47063		ZNF205	-0.672404	-0.171434	0.254957	0.88796	100		AGTR1	-0.542104	-0.309381	0.570705	0.806988	42.9701		MLH1	-0.98162	-0.148879	0.151666	0.901951	25.183		FOS
LRRC32	-1.13691	-0.295587	0.259992	0.814741	29.0637		TNFAIP6	-0.997173	-0.360728	0.361751	0.778771	15.4089		OGN	-0.667151	-0.302249	0.453045	0.810987	36.5747		KIF2C	-1.06841	-0.296915	0.277903	0.813991	8.47063		SPP1	-0.645124	-0.469359	0.727548	0.722286	100		SHC2	-0.537599	-0.224895	0.418333	0.855657	42.9701		DLGAP5	-0.980785	-0.275269	0.280662	0.826296	25.183		ZEB1
ACVRL1	-1.12952	-0.258198	0.228591	0.836131	29.0637		FZD8	-0.995109	-0.364978	0.366771	0.776481	15.4089		BMP4	-0.664175	-0.24802	0.373426	0.842051	36.5747		MUC1	-1.06724	-0.499564	0.468088	0.707321	8.47063		FGF12	-0.641505	-0.301946	0.470684	0.811157	100		ARNT2	-0.5351	-0.253464	0.473676	0.83888	42.9701		CSF3R	-0.97738	-0.321121	0.328553	0.800447	25.183		S100A7
PTGER3	-1.11423	-0.408613	0.366723	0.753347	29.0637		ACVR1B	-0.989546	-0.206223	0.208401	0.866804	15.4089		TNFSF10	-0.662066	-0.216922	0.327645	0.860399	36.5747		CCL7	-1.06345	-0.421512	0.396362	0.746641	8.47063		HMGA1	-0.634655	-0.241369	0.380316	0.845942	100		CPA3	-0.531359	-0.309978	0.583368	0.806654	42.9701		GHR	-0.977257	-0.324892	0.332453	0.798358	25.183		NOD2
LIF	-1.10843	-0.357067	0.322139	0.78075	29.0637		CDH1	-0.987253	-0.458303	0.46422	0.727842	15.4089		CD68	-0.653995	-0.15635	0.239069	0.897292	36.5747		HIST1H1C	-1.06006	-0.198971	0.187698	0.871172	8.47063		KCNB1	-0.632173	-0.326964	0.517207	0.797212	100		ZIC2	-0.531062	-0.288462	0.54318	0.818775	42.9701		MUC1	-0.951633	-0.463943	0.487523	0.725002	28.5651		ATP10B
ITPR1	-1.10285	-0.306057	0.277515	0.808849	29.0637		SDHA	-0.982367	-0.186835	0.190189	0.878531	15.4089		CDH1	-0.652301	-0.292016	0.44767	0.81676	36.5747		BIRC5	-1.05898	-0.30815	0.290986	0.807677	8.47063		Proliferation.Score	-0.629706	-0.113835	0.180774	0.924128	100		BCL11A	-0.530595	-0.311356	0.586806	0.805884	42.9701		EGF	-0.947122	-0.374217	0.395109	0.771524	28.5651		THBS4
PSMB9	-1.09621	-0.295909	0.269939	0.814559	29.0637		GHR	-0.976439	-0.356618	0.365223	0.780993	15.4089		WNT5A	-0.65218	-0.22727	0.348477	0.85425	36.5747		CD34	-1.05027	-0.297323	0.283091	0.813761	8.47063		RAD51C	-0.615402	-0.186663	0.303319	0.878635	100		BMPR1A	-0.529067	-0.126159	0.238456	0.916268	42.9701		TLE3	-0.932539	-0.20996	0.225149	0.864561	28.5651		PLA2G4A
AGT	-1.09388	-0.548436	0.501369	0.683761	29.0637		LAG3	-0.973178	-0.288133	0.296074	0.818961	15.4089		HLA.E	-0.651719	-0.150128	0.230357	0.901171	36.5747		SPN	-1.04671	-0.316724	0.302592	0.802891	8.47063		SHMT2	-0.608858	-0.191361	0.314295	0.875779	100		TCF7L1	-0.522881	-0.204878	0.391825	0.867612	42.9701		CXCL13	-0.926338	-0.456287	0.49257	0.72886	28.5651		CACNG1
HLA.DMB	-1.09187	-0.243569	0.223076	0.844653	29.0637		ESR1	-0.970677	-0.686806	0.707554	0.621228	15.4089		DNAJC12	-0.651685	-0.309106	0.474318	0.807142	36.5747		CKMT1A	-1.04247	-0.382634	0.367046	0.767036	8.47063		NEIL1	-0.592404	-0.222178	0.375044	0.85727	100		IL20RB	-0.522152	-0.232177	0.444654	0.851349	42.9701		MDM2	-0.919202	-0.182567	0.198614	0.881134	28.5651		ID4
HLA.DPA1	-1.08981	-0.303971	0.278921	0.81002	29.0637		MEOX2	-0.969163	-0.440302	0.454312	0.73698	15.4089		KDR	-0.641046	-0.166738	0.260103	0.890854	36.5747		TYMS	-1.0368	-0.29418	0.283739	0.815536	8.47063		RASAL1	-0.575668	-0.277249	0.481612	0.825163	100		IL1RN	-0.519072	-0.252393	0.48624	0.839503	42.9701		CACNG1	-0.917545	-0.313969	0.342183	0.804426	28.5651		TSPAN1
CCL3L1	-1.0827	-0.355437	0.328287	0.781633	29.0637		PIK3CD	-0.961722	-0.295031	0.306774	0.815055	15.4089		SPN	-0.6361	-0.212035	0.333336	0.863319	36.5747		ENO1	-1.03622	-0.21015	0.202804	0.864447	8.47063		EIF4EBP1	-0.570761	-0.220834	0.386911	0.858069	100		MIA	-0.509163	-0.311804	0.612386	0.805634	42.9701		MAPK3	-0.915137	-0.170076	0.185848	0.888796	28.5651		PREP
CCL5	-1.06641	-0.34607	0.324518	0.786724	29.0637		NETO2	-0.957421	-0.345783	0.361161	0.786881	15.4089		RASGRP1	-0.63501	-0.237939	0.374701	0.847956	36.5747		FOXM1	-1.02754	-0.271494	0.264217	0.828461	8.47063		DKK1	-0.556728	-0.3608	0.648071	0.778733	100		SELE	-0.505646	-0.273671	0.541229	0.827212	42.9701		CDCA1	-0.914403	-0.241545	0.264156	0.845839	28.5651		WNT6
Normal	-1.06027	-0.103013	0.0971571	0.931086	29.0637		MTOR	-0.943488	-0.150338	0.159343	0.901039	15.4089		GZMH	-0.625505	-0.213981	0.342093	0.862155	36.5747		PKMYT1	-1.01755	-0.271415	0.266733	0.828507	8.47063		APOD	-0.553576	-0.502053	0.906927	0.706101	100		PDE9A	-0.502972	-0.179851	0.357576	0.882794	42.9701		BORCS7	-0.88104	-0.170992	0.19408	0.888231	28.5651		FGF2
KRT14	-1.05634	-0.845561	0.80046	0.556494	29.0637		MMRN2	-0.940663	-0.257381	0.273617	0.836605	15.4089		SLC44A4	-0.620012	-0.369993	0.596751	0.773786	36.5747		PLCB1	-1.01703	-0.2996	0.294582	0.812478	8.47063		SHC4	-0.553478	-0.336379	0.607755	0.792027	100		PPARGC1A	-0.48888	-0.232248	0.475062	0.851307	42.9701		ALDH1A1	-0.876718	-0.379728	0.433124	0.768583	28.5651		SMC1B
VEGFA	-1.04433	-0.270918	0.259418	0.828792	30.1915		LAMC2	-0.936926	-0.45276	0.483239	0.730644	15.4089		NEO1	-0.618103	-0.160783	0.260124	0.894539	36.5747		DCN	-1.0038	-0.370359	0.368959	0.77359	8.47063		FXYD3	-0.547237	-0.325443	0.594701	0.798054	100		IRF6	-0.485916	-0.201004	0.41366	0.869945	42.9701		PMS2	-0.875397	-0.131343	0.150038	0.912981	28.5651		RAD52
SOX9	-1.02779	-0.322796	0.314067	0.799519	30.1915		ASPM	-0.933371	-0.28881	0.309427	0.818577	15.4089		IL10RA	-0.617431	-0.167007	0.270488	0.890688	36.5747		PIP	-0.997009	-0.768089	0.770394	0.587195	8.47063		GPR160	-0.530544	-0.275609	0.519484	0.826101	100		SPRY4	-0.4779	-0.149185	0.312168	0.90176	47.5377		KIFC1	-0.872374	-0.238314	0.273179	0.847735	28.5651		RELN
MAPK10	-1.0272	-0.347799	0.33859	0.785782	30.1915		PDK4	-0.922315	-0.379705	0.411688	0.768594	15.4089		MUS81	-0.616946	-0.126457	0.204973	0.916078	36.5747		PSMB9	-0.977698	-0.26992	0.276077	0.829366	8.47063		ADAM12	-0.526391	-0.271236	0.515276	0.828609	100		IL12RB2	-0.477137	-0.215332	0.4513	0.861348	47.5377		PGK1	-0.862177	-0.183553	0.212895	0.880532	28.5651		CCND2
FZD7	-1.02138	-0.2747	0.268949	0.826622	30.1915		MMP3	-0.919316	-0.578412	0.629177	0.6697	15.4089		ACTR3B	-0.61225	-0.138233	0.225779	0.908631	36.5747		AKT3	-0.969667	-0.259761	0.267886	0.835227	8.47063		CRYAB	-0.526341	-0.336361	0.639054	0.792037	100		GADD45B	-0.475574	-0.169194	0.355769	0.889339	47.5377		FAM198B	-0.861917	-0.281784	0.326927	0.822573	28.5651		BCL6B
AKT3	-1.01909	-0.267095	0.262091	0.830991	30.1915		AGTR1	-0.918039	-0.454862	0.495471	0.72958	15.4089		VEGFD	-0.610876	-0.209674	0.343235	0.864733	36.5747		CD8A	-0.969299	-0.298185	0.307629	0.813275	8.47063		NTRK2	-0.523133	-0.320913	0.613444	0.800563	100		RORB	-0.472534	-0.234241	0.495712	0.850132	47.5377		FLRT3	-0.840515	-0.36393	0.432985	0.777045	28.5651		EDN1
PCK1	-1.01857	-0.649929	0.638076	0.637312	30.1915		CDK1	-0.911873	-0.289771	0.317776	0.818032	15.4089		ELOVL2	-0.605175	-0.295051	0.487547	0.815043	36.5747		TNN	-0.965534	-0.294519	0.305032	0.815344	8.47063		VIT	-0.519854	-0.334688	0.643811	0.792956	100		ETV7	-0.469394	-0.172772	0.368075	0.887136	47.5377		CCNA2	-0.832114	-0.209708	0.252018	0.864712	28.5651		DDB2
DHRS2	-1.01485	-0.574736	0.566326	0.671409	30.1915		BLVRA	-0.904289	-0.223057	0.246666	0.856748	15.4089		PLA2G4A	-0.600471	-0.186115	0.309949	0.878969	36.5747		SFN	-0.946973	-0.386966	0.408634	0.764736	8.47063		PRC1	-0.498614	-0.191893	0.384852	0.875457	100		TFF3	-0.467993	-0.464695	0.992953	0.724624	47.5377		LEPR	-0.829717	-0.333016	0.401361	0.793875	32.12		PRKX
CCL7	-1.00609	-0.389911	0.38755	0.763177	30.1915		NPEPPS	-0.897744	-0.190012	0.211655	0.876598	15.4089		BNC2	-0.599281	-0.189794	0.316702	0.876731	36.5747		LINC02381	-0.945568	-0.270128	0.285678	0.829246	8.47063		CNTFR	-0.492741	-0.277955	0.564099	0.824759	100		HLA.C	-0.462078	-0.139399	0.301678	0.907897	47.5377		APH1B	-0.824656	-0.212592	0.257795	0.862985	32.12		PSMB9
RORA	-1.00258	-0.275148	0.27444	0.826365	30.1915		ANXA9	-0.878008	-0.459601	0.523459	0.727187	15.4089		BMP6	-0.598385	-0.187169	0.31279	0.878328	36.5747		RAC2	-0.937982	-0.2638	0.281242	0.832891	8.47063		PTEN	-0.489868	-0.172592	0.352323	0.887247	100		CCL8	-0.460425	-0.205567	0.446474	0.867198	47.5377		MMP9	-0.819299	-0.478155	0.583615	0.717895	32.12		CCND1
HNF1A	-0.993843	-0.39433	0.396773	0.760842	30.1915		PSMB7	-0.876935	-0.155003	0.176755	0.898131	18.2837		FOXA1	-0.58881	-0.369676	0.627836	0.773956	36.5747		MAF	-0.932851	-0.241224	0.258588	0.846027	8.47063		CDH1	-0.468223	-0.286165	0.611173	0.820079	100		IL3RA	-0.457055	-0.151145	0.330693	0.900535	47.5377		UBE2C	-0.817283	-0.23996	0.293607	0.846769	32.12		CACNA2D1
CLDN4	-0.989262	-0.337229	0.340889	0.79156	30.1915		WEE1	-0.868692	-0.201321	0.231752	0.869754	18.2837		POLR2A	-0.576542	-0.0952144	0.165147	0.936133	36.5747		KIT	-0.931025	-0.327088	0.35132	0.797144	11.6536		THBS2	-0.463856	-0.245725	0.529745	0.843392	100		CKMT1A	-0.452927	-0.218749	0.482968	0.85931	47.5377		PALB2	-0.816717	-0.131639	0.161181	0.912794	32.12		HLA.DPB1
IKZF3	-0.973498	-0.323299	0.332101	0.79924	30.1915		PGR	-0.860431	-0.473539	0.550351	0.720196	18.2837		EYA1	-0.575745	-0.276802	0.480772	0.825419	36.5747		RNASE2	-0.928184	-0.343682	0.370274	0.788027	11.6536		ACVR1C	-0.46159	-0.217386	0.470951	0.860122	100		MS4A2	-0.452206	-0.212316	0.469511	0.86315	47.5377		TIMP4	-0.813964	-0.333086	0.409215	0.793837	32.12		TNFAIP6
ADAM12	-0.967528	-0.324434	0.335322	0.798612	30.1915		CDC25B	-0.842729	-0.194044	0.230256	0.874152	18.2837		PIK3CD	-0.570141	-0.168645	0.295795	0.889678	36.5747		FAP	-0.924355	-0.316919	0.342854	0.802782	11.6536		NOTCH2	-0.454056	-0.125735	0.276915	0.916537	100		GRB2	-0.447679	-0.104087	0.232504	0.930393	47.5377		CLDN7	-0.813795	-0.219824	0.270122	0.85867	32.12		ACVRL1
HLA.DMA	-0.950355	-0.207634	0.21848	0.865957	30.1915		CD19	-0.837421	-0.359994	0.429884	0.779168	18.2837		MEOX2	-0.561656	-0.246125	0.438213	0.843158	36.5747		JAK2	-0.915861	-0.192443	0.210122	0.875123	11.6536		NRXN1	-0.451789	-0.286017	0.633076	0.820163	100		BCL6B	-0.444478	-0.132747	0.298657	0.912093	47.5377		BAX	-0.807971	-0.116028	0.143604	0.922724	32.12		APOD
LTB	-0.937728	-0.392128	0.418168	0.762005	30.1915		MLPH	-0.836185	-0.505656	0.604718	0.70434	18.2837		CCNA1	-0.560963	-0.224492	0.400191	0.855896	36.5747		CCL5	-0.915033	-0.303942	0.332165	0.810036	11.6536		BORCS7	-0.444913	-0.125544	0.282175	0.916659	100		NTRK2	-0.443351	-0.238145	0.537147	0.847835	47.5377		HLA.DQA1	-0.803833	-0.704195	0.876046	0.613785	32.12		MAF
IL7R	-0.933757	-0.314906	0.337247	0.803903	30.1915		RFC4	-0.833979	-0.191027	0.229055	0.875982	18.2837		Normal	-0.558864	-0.0611204	0.109365	0.958519	36.5747		ELK3	-0.91232	-0.182466	0.200002	0.881196	11.6536		TFDP1	-0.44445	-0.141919	0.319314	0.906313	100		IGF1	-0.441108	-0.238225	0.54006	0.847788	47.5377		TFRC	-0.800764	-0.177585	0.221769	0.884182	32.12		PLA2G4F
KRT17	-0.917765	-0.55734	0.60728	0.679554	31.692		COL11A1	-0.833479	-0.465102	0.558025	0.72442	18.2837		CHI3L1	-0.558664	-0.319146	0.571266	0.801544	36.5747		EFNA5	-0.907234	-0.275607	0.303789	0.826102	11.6536		COL27A1	-0.442972	-0.214798	0.484903	0.861667	100		CLDN3	-0.440956	-0.196576	0.445796	0.872619	47.5377		LFNG	-0.798268	-0.271506	0.340119	0.828454	32.12		MIA
CDC25B	-0.915332	-0.180451	0.197143	0.882427	31.692		KIAA0040	-0.831852	-0.2598	0.312315	0.835204	18.2837		SMO	-0.555855	-0.160801	0.289286	0.894528	36.5747		PLD1	-0.898412	-0.224376	0.249747	0.855965	11.6536		SUV39H2	-0.442537	-0.136382	0.308182	0.909798	100		ACTR3B	-0.439857	-0.118658	0.269766	0.921044	47.5377		MKI67	-0.793039	-0.222666	0.280775	0.856981	32.12		EGFR
HLA.B	-0.909152	-0.233039	0.256326	0.850841	31.692		DLL1	-0.822087	-0.259748	0.315962	0.835234	18.2837		OAZ1	-0.555845	-0.0974883	0.175388	0.934659	36.5747		NOD2	-0.887852	-0.266324	0.299964	0.831435	11.6536		AR	-0.440799	-0.289978	0.657847	0.817914	100		PRF1	-0.435836	-0.165948	0.380758	0.891343	47.5377		RRM2	-0.787639	-0.233349	0.296264	0.850658	32.12		DKK1
HLA.A	-0.890453	-0.319096	0.358352	0.801572	31.692		NEIL1	-0.799566	-0.228077	0.28525	0.853772	18.2837		RAC3	-0.553095	-0.143256	0.259007	0.905474	36.5747		SLC2A1	-0.876585	-0.241565	0.275575	0.845827	11.6536		IRF6	-0.437454	-0.206815	0.47277	0.866448	100		MELK	-0.428965	-0.144911	0.337816	0.904435	47.5377		CACNG6	-0.787133	-0.362358	0.460351	0.777892	32.12		PSMB10
NR4A3	-0.880671	-0.326114	0.370301	0.797682	31.692		CXCL10	-0.785343	-0.353419	0.450019	0.782727	18.2837		DDR2	-0.548878	-0.157929	0.287731	0.896311	36.5747		KLRK1	-0.866215	-0.28359	0.327389	0.821544	11.6536		THY1	-0.428843	-0.19597	0.456973	0.872986	100		CCL4	-0.428177	-0.174526	0.407603	0.886058	47.5377		SKA3	-0.778124	-0.190371	0.244654	0.87638	32.12		HOXA7
SHMT2	-0.874974	-0.179082	0.204671	0.883265	31.692		SIDT1	-0.780572	-0.393292	0.503851	0.76139	18.2837		NFKBIZ	-0.546394	-0.189946	0.347635	0.876639	36.5747		CD274	-0.859064	-0.222544	0.259054	0.857053	11.6536		WRN	-0.428748	-0.119392	0.278466	0.920576	100		SHE	-0.425263	-0.147417	0.346648	0.902866	47.5377		HLA.DQB1	-0.776741	-0.510325	0.657007	0.702064	32.12		MYC
LAMC2	-0.857481	-0.355089	0.414107	0.781822	31.692		CLEC14A	-0.780455	-0.21824	0.279631	0.859614	18.2837		RARRES3	-0.536271	-0.195185	0.363967	0.873461	39.0364		DDB2	-0.852212	-0.204734	0.240238	0.867699	11.6536		SMURF2	-0.426705	-0.110324	0.25855	0.92638	100		TNF	-0.415856	-0.133661	0.321411	0.911516	47.5377		PSMB7	-0.773523	-0.123531	0.159699	0.917938	32.12		MUC1
PLCB4	-0.856429	-0.236725	0.276409	0.84867	31.692		GATA3	-0.774868	-0.447145	0.57706	0.733493	18.2837		ZBTB16	-0.535696	-0.230215	0.42975	0.852508	39.0364		SKA3	-0.849778	-0.200248	0.235648	0.870401	11.6536		DNAJC12	-0.420242	-0.27215	0.647602	0.828085	100		CCL3L1	-0.415206	-0.183518	0.441992	0.880553	47.5377		STAT1	-0.772148	-0.177231	0.22953	0.884399	32.12		ROBO4
EDNRB	-0.850773	-0.242508	0.285044	0.845275	31.692		MSR1	-0.771447	-0.204065	0.264523	0.868101	18.2837		CXCL8	-0.535259	-0.280093	0.523285	0.823538	39.0364		ECM2	-0.847657	-0.267256	0.315288	0.830898	11.6536		CD24	-0.41772	-0.268531	0.64285	0.830164	100		BAG1	-0.411043	-0.110588	0.269042	0.926211	47.5377		CXCL8	-0.770788	-0.381921	0.495495	0.767415	32.12		BMP5
NOD2	-0.83374	-0.244734	0.293537	0.843972	31.692		CXXC5	-0.768414	-0.237268	0.308777	0.84835	18.2837		PPP2CB	-0.534303	-0.11299	0.211472	0.92467	39.0364		KIF23	-0.840428	-0.195639	0.232785	0.873186	11.6536		SLC39A6	-0.417133	-0.268239	0.643054	0.830332	100		PDCD1	-0.409933	-0.212288	0.51786	0.863167	47.5377		TYMS	-0.763944	-0.225543	0.295235	0.855273	32.12		NOTCH1
COL9A3	-0.827415	-0.350198	0.423244	0.784476	31.692		FAM83D	-0.768275	-0.257392	0.335026	0.836599	18.2837		MMP9	-0.526648	-0.324464	0.616092	0.798595	39.0364		EGFR	-0.835123	-0.316777	0.379318	0.802861	11.6536		LAD1	-0.414421	-0.24123	0.582089	0.846024	100		MUC1	-0.409719	-0.252312	0.615816	0.83955	47.5377		FZD8	-0.750571	-0.250944	0.334338	0.840346	32.12		CCL7
IL2RB	-0.826584	-0.250448	0.302992	0.840635	31.692		GPR160	-0.766892	-0.303016	0.395122	0.810556	20.9941		TBP	-0.525558	-0.0966669	0.183932	0.935191	39.0364		CNTFR	-0.825627	-0.310269	0.375798	0.806491	11.6536		COMP	-0.389185	-0.277886	0.71402	0.824799	100		ELOVL2	-0.408959	-0.238293	0.582681	0.847748	47.5377		PARP2	-0.748042	-0.133859	0.178945	0.911391	32.12		CCL8
SHE	-0.823247	-0.212373	0.25797	0.863116	31.692		ABCA8	-0.756076	-0.335734	0.444048	0.792381	20.9941		HDC	-0.51714	-0.230942	0.446575	0.852078	39.0364		BMP2	-0.8079	-0.270333	0.334612	0.829128	11.6536		GATA4	-0.387547	-0.246204	0.635289	0.843112	100		FLI1	-0.406172	-0.118626	0.292059	0.921064	47.5377		PBX3	-0.726339	-0.185236	0.255027	0.879505	32.12		IL20RA
BNC2	-0.818958	-0.230619	0.281601	0.852269	31.692		DTX4	-0.754428	-0.231792	0.307243	0.851576	20.9941		PALB2	-0.516436	-0.0887592	0.171869	0.940331	39.0364		AXIN1	-0.798264	-0.15504	0.194222	0.898107	11.6536		GATA3	-0.377267	-0.28634	0.758985	0.81998	100		PRKCB	-0.388364	-0.159057	0.409558	0.89561	47.5377		BCL2A1	-0.724474	-0.244301	0.337211	0.844225	32.12		KCNB1
EDN1	-0.818419	-0.247071	0.301887	0.842606	31.692		PSMB10	-0.753686	-0.17289	0.229392	0.887064	20.9941		CDKN2D	-0.507079	-0.148796	0.293438	0.902003	39.0364		IL1RN	-0.782861	-0.289792	0.37017	0.81802	11.6536		PCNA	-0.374302	-0.10709	0.286105	0.928459	100		ARID1A	-0.384812	-0.0755036	0.196209	0.949011	47.5377		CHIT1	-0.724237	-0.318642	0.439969	0.801825	32.12		CD34
FGF10	-0.814683	-0.402075	0.493535	0.756769	33.0387		TWIST1	-0.747685	-0.344305	0.460495	0.787687	20.9941		CCL3L1	-0.503014	-0.186111	0.369991	0.878972	39.0364		CLDN4	-0.782025	-0.272965	0.349049	0.827617	11.6536		WNT4	-0.362545	-0.183442	0.505984	0.8806	100		ENO1	-0.383665	-0.102577	0.267361	0.931368	47.5377		RAD51	-0.720962	-0.173979	0.241315	0.886395	32.12		MUS81
THY1	-0.814681	-0.242402	0.297542	0.845337	33.0387		LRRC32	-0.742424	-0.22591	0.304288	0.855055	20.9941		RAC2	-0.501191	-0.15528	0.309821	0.897958	39.0364		IL7R	-0.778742	-0.268818	0.345195	0.829999	11.6536		HDAC11	-0.360505	-0.124299	0.344791	0.91745	100		CBLC	-0.379312	-0.167058	0.440424	0.890657	47.5377		CD19	-0.713132	-0.279546	0.391997	0.82385	32.12		COL27A1
JAM2	-0.802281	-0.239961	0.299098	0.846768	33.0387		ITPR1	-0.741763	-0.240854	0.324704	0.846244	20.9941		INHBB	-0.491969	-0.181344	0.368609	0.881881	39.0364		ISM1	-0.763904	-0.2417	0.316401	0.845748	11.6536		MCM3	-0.353513	-0.10187	0.288165	0.931824	100		SFN	-0.377469	-0.202839	0.537365	0.868839	47.5377		ISG15	-0.712173	-0.24593	0.345324	0.843272	32.12		COL4A6
CD24	-0.801673	-0.335599	0.418623	0.792455	33.0387		FGF10	-0.73416	-0.423176	0.576409	0.745781	20.9941		PECAM1	-0.490512	-0.122011	0.248742	0.918906	39.0364		STC1	-0.7619	-0.303011	0.397705	0.810559	11.6536		LEP	-0.346371	-0.192174	0.554822	0.875285	100		LAD1	-0.372988	-0.19007	0.509588	0.876563	47.5377		ORC6L	-0.708941	-0.175166	0.247081	0.885666	32.12		BMP7
GZMA	-0.794951	-0.237648	0.298946	0.848127	33.0387		FOXA1	-0.714354	-0.465537	0.65169	0.724201	20.9941		GTF2H2	-0.48884	-0.143687	0.293934	0.905203	39.0364		FGF10	-0.761748	-0.384964	0.50537	0.765798	11.6536		Basal	-0.345251	-0.0628105	0.181927	0.957397	100		HOXA5	-0.367432	-0.181318	0.493474	0.881897	47.5377		PIK3R1	-0.706028	-0.157359	0.22288	0.896665	32.12		COLEC12
PREP	-0.793599	-0.137807	0.173648	0.9089	33.0387		BAX	-0.704879	-0.11238	0.159432	0.92506	20.9941		COL9A3	-0.478534	-0.227967	0.476386	0.853837	39.0364		ZEB2	-0.76166	-0.181598	0.238424	0.881726	11.6536		PAX8	-0.342762	-0.174727	0.50976	0.885935	100		BNC2	-0.355941	-0.134726	0.378507	0.910843	47.5377		TBP	-0.704094	-0.121648	0.172773	0.919137	32.12		TUBA4A
MAPK8IP2	-0.785069	-0.308731	0.393253	0.807351	33.0387		NFATC1	-0.691279	-0.20419	0.29538	0.868026	20.9941		CD276	-0.473943	-0.0925616	0.195301	0.937856	39.0364		ICAM1	-0.755414	-0.218237	0.288897	0.859615	11.6536		MAF	-0.34199	-0.133078	0.389128	0.911884	100		KAT2B	-0.35106	-0.107914	0.307394	0.927929	47.5377		TLX1	-0.703855	-0.271541	0.385792	0.828434	32.12		WNT7B
HES1	-0.765889	-0.15453	0.201766	0.898425	33.0387		EPAS1	-0.687117	-0.187308	0.2726	0.878243	20.9941		ITGA6	-0.469878	-0.121652	0.258901	0.919135	39.0364		G6PD	-0.751257	-0.145568	0.193766	0.904023	11.6536		TRIP13	-0.34054	-0.122351	0.359285	0.918689	100		CDC25A	-0.349281	-0.11491	0.328992	0.92344	47.5377		CCL3L1	-0.686264	-0.240048	0.34979	0.846717	34.0363		ITPR1
RASGRP1	-0.754588	-0.251484	0.333274	0.840032	33.0387		IL20RB	-0.682734	-0.263927	0.386573	0.832818	20.9941		CD34	-0.468619	-0.146263	0.312115	0.903588	39.0364		HIST1H3H	-0.748205	-0.193545	0.258679	0.874454	11.6536		CLDN7	-0.338805	-0.132535	0.391185	0.912227	100		AGR2	-0.347377	-0.338323	0.973934	0.79096	47.5377		WIF1	-0.684175	-0.411903	0.602043	0.751631	34.0363		PLA2G3
EIF4EBP1	-0.745309	-0.187909	0.252123	0.877877	33.0387		PPP2CB	-0.66138	-0.145342	0.219756	0.904165	23.842		WNT6	-0.465714	-0.165391	0.355133	0.891687	39.0364		MELK	-0.743145	-0.190948	0.256946	0.87603	11.6536		KIF11	-0.338705	-0.120875	0.356875	0.91963	100		NETO2	-0.341475	-0.142126	0.416213	0.906182	47.5377		TAPBP	-0.681623	-0.128884	0.189084	0.914539	34.0363		TEK
NPEPPS	-0.73143	-0.132745	0.181486	0.912095	33.0387		LumA	-0.650491	-0.0881403	0.135498	0.940735	23.842		PDE9A	-0.462672	-0.138555	0.299468	0.908428	39.0364		TFRC	-0.742983	-0.158913	0.213885	0.8957	11.6536		DSC2	-0.334991	-0.15017	0.448282	0.901144	100		TFRC	-0.340675	-0.0958738	0.281423	0.935705	47.5377		GRIN1	-0.671072	-0.28754	0.428479	0.819298	34.0363		SFRP1
FGL2	-0.725848	-0.207982	0.286537	0.865747	33.0387		SMO	-0.650275	-0.195424	0.300525	0.873316	23.842		FOS	-0.457356	-0.256136	0.560035	0.837328	39.0364		MAP3K12	-0.729149	-0.178697	0.245076	0.883501	15.3894		NSD1	-0.334619	-0.082938	0.247858	0.944133	100		ELF3	-0.338125	-0.159634	0.472114	0.895252	47.5377		BMPR2	-0.667191	-0.11533	0.172858	0.923171	34.0363		LEF1
KRT7	-0.725103	-0.385809	0.532075	0.76535	33.0387		SMAD1	-0.641344	-0.122846	0.191544	0.918374	23.842		TTYH1	-0.457175	-0.20723	0.453283	0.866199	39.0364		FGF12	-0.722741	-0.226729	0.313707	0.85457	15.3894		CDKN3	-0.333055	-0.118728	0.356483	0.920999	100		TWIST1	-0.336069	-0.178188	0.530212	0.883813	47.5377		ETV4	-0.662786	-0.266765	0.40249	0.831181	34.0363		AKT3
AGTR1	-0.710896	-0.302022	0.424847	0.811115	33.0387		WNT5B	-0.635037	-0.236712	0.372754	0.848677	23.842		GADD45G	-0.452112	-0.166284	0.367794	0.891135	39.0364		CDKN1B	-0.711911	-0.161842	0.227334	0.893883	15.3894		MCM2	-0.330176	-0.10464	0.316923	0.930037	100		BCAS1	-0.335323	-0.23894	0.712566	0.847368	47.5377		PRKAA2	-0.649964	-0.227847	0.350553	0.853908	34.0363		MARCO
PRKDC	-0.707989	-0.120342	0.169976	0.91997	33.0387		SFN	-0.63497	-0.296514	0.466974	0.814217	23.842		VIM	-0.451497	-0.125528	0.278025	0.916669	39.0364		IGF1	-0.708439	-0.291356	0.411264	0.817134	15.3894		SMAD5	-0.323794	-0.0907354	0.280226	0.939044	100		PYCARD	-0.330829	-0.106964	0.323319	0.92854	47.5377		PLCB1	-0.649183	-0.199098	0.30669	0.871095	34.0363		HLA.DRA
NR4A1	-0.692588	-0.31825	0.459509	0.802042	34.6995		TAPBP	-0.622789	-0.130149	0.208978	0.913737	23.842		IL1B	-0.449091	-0.182958	0.407397	0.880895	39.0364		CD163	-0.704436	-0.190657	0.270652	0.876207	15.3894		RELN	-0.323179	-0.194616	0.602192	0.873806	100		TUBA4A	-0.329131	-0.134275	0.407968	0.911127	47.5377		TGFB2	-0.646309	-0.212144	0.328239	0.863254	34.0363		KDR
ALDOA	-0.681625	-0.125838	0.184615	0.916471	34.6995		HOXA7	-0.622565	-0.241329	0.387636	0.845966	23.842		CETN2	-0.448769	-0.0812434	0.181036	0.945243	39.0364		SHMT2	-0.698035	-0.145956	0.209095	0.903781	15.3894		TBC1D10B	-0.32042	-0.0762051	0.237829	0.948549	100		TCF4	-0.329017	-0.105447	0.320491	0.929517	47.5377		PKMYT1	-0.646203	-0.179372	0.277579	0.883087	34.0363		JAK1
EPAS1	-0.679472	-0.158664	0.233512	0.895854	34.6995		PDGFRB	-0.616762	-0.195732	0.317353	0.87313	23.842		PRLR	-0.443261	-0.189623	0.42779	0.876835	39.0364		PALMD	-0.682679	-0.191169	0.280027	0.875896	15.3894		FAM198B	-0.319842	-0.151217	0.472785	0.900491	100		WEE1	-0.32687	-0.0872057	0.266791	0.941344	47.5377		BAIAP3	-0.638011	-0.248191	0.389008	0.841951	34.0363		CLDN7
IL13RA1	-0.671197	-0.117578	0.175176	0.921734	34.6995		DEPDC1	-0.614231	-0.176701	0.287679	0.884724	23.842		SOX10	-0.435009	-0.386862	0.889318	0.764792	39.0364		TLR4	-0.68053	-0.14741	0.21661	0.90287	15.3894		LumB	-0.312878	-0.0484324	0.154796	0.966986	100		VCAN	-0.322102	-0.13559	0.420952	0.910298	47.5377		SMAD4	-0.630959	-0.113835	0.180415	0.924128	34.0363		TWIST2
MAF	-0.667106	-0.169099	0.253482	0.889398	34.6995		DTX1	-0.611298	-0.199085	0.325676	0.871103	23.842		PLA2G2A	-0.434011	-0.243028	0.559958	0.84497	39.0364		CSF3R	-0.674169	-0.213467	0.316638	0.862462	15.3894		NSD3	-0.312001	-0.116452	0.373242	0.922454	100		NAT1	-0.322062	-0.207746	0.64505	0.865889	47.5377		MYBL2	-0.621786	-0.189947	0.305485	0.876638	34.0363		CDKN2D
LAMB3	-0.665807	-0.247911	0.372346	0.842115	34.6995		TAP2	-0.605818	-0.140532	0.231971	0.907185	23.842		DTX4	-0.433432	-0.128308	0.296028	0.914904	39.0364		TLX1	-0.668952	-0.248194	0.371019	0.84195	15.3894		CALML5	-0.31069	-0.351663	1.13188	0.78368	100		FBN1	-0.320732	-0.144456	0.450397	0.90472	47.5377		SP1	-0.613305	-0.0984479	0.16052	0.934037	34.0363		DHRS2
SELE	-0.656707	-0.264634	0.402972	0.83241	34.6995		BMP2	-0.60485	-0.231276	0.38237	0.851881	23.842		NPEPPS	-0.430923	-0.0879174	0.204021	0.94088	39.0364		TBX1	-0.663949	-0.263325	0.396605	0.833165	15.3894		DPT	-0.31049	-0.21533	0.693517	0.861349	100		SOCS3	-0.320657	-0.145916	0.455055	0.903805	47.5377		DUSP6	-0.609095	-0.143825	0.236129	0.905116	34.0363		ADAM12
SPRY2	-0.654826	-0.163637	0.249894	0.892772	34.6995		BAG1	-0.598656	-0.140141	0.234094	0.90743	23.842		EIF2AK3	-0.430292	-0.0843657	0.196066	0.943199	39.0364		CD84	-0.651202	-0.143534	0.220413	0.905299	15.3894		WEE1	-0.310283	-0.0946801	0.305141	0.93648	100		PIM1	-0.315337	-0.121282	0.384611	0.91937	47.5377		MAPK8IP2	-0.601869	-0.252121	0.418896	0.839661	34.0363		EFNA5
FGFR4	-0.652161	-0.290112	0.444848	0.817838	34.6995		PRF1	-0.598619	-0.198215	0.331121	0.871628	23.842		MT1G	-0.426058	-0.133402	0.313108	0.911679	42.9338		IL10RA	-0.646847	-0.159078	0.245929	0.895597	15.3894		PFDN2	-0.308614	-0.0738893	0.239423	0.950073	100		LPL	-0.308921	-0.159957	0.517793	0.895052	47.5377		SOX2	-0.590987	-0.270039	0.456929	0.829297	34.0363		EIF4EBP1
DLL4	-0.651698	-0.153668	0.235796	0.898962	34.6995		HIST3H2BB	-0.594697	-0.163666	0.275209	0.892754	23.842		FLT3	-0.424763	-0.152292	0.358535	0.89982	42.9338		TFDP1	-0.639929	-0.135907	0.212378	0.910097	15.3894		IRX1	-0.303014	-0.289822	0.956467	0.818003	100		DTX3	-0.30832	-0.0933417	0.302743	0.937349	47.5377		PUM1	-0.590738	-0.0783684	0.132662	0.947128	35.0557		TAP2
PGK1	-0.647879	-0.130499	0.201425	0.913516	34.6995		TFF3	-0.587862	-0.507221	0.862823	0.703577	23.842		CYBB	-0.423743	-0.120479	0.28432	0.919882	42.9338		DHRS2	-0.63494	-0.368914	0.581021	0.774365	15.3894		NPEPPS	-0.301244	-0.0839757	0.278763	0.943454	100		IL24	-0.307652	-0.173232	0.563078	0.886854	47.5377		NCAPH2	-0.589486	-0.0952065	0.161508	0.936138	35.0557		FGF18
MIA	-0.647352	-0.295138	0.455917	0.814994	34.6995		DDB2	-0.587143	-0.161453	0.27498	0.894124	23.842		AREG	-0.422691	-0.192488	0.455388	0.875095	42.9338		CXCR6	-0.623509	-0.193403	0.310185	0.87454	16.7317		PHGDH	-0.300558	-0.165298	0.54997	0.891744	100		FZD7	-0.302386	-0.109456	0.361976	0.926937	47.5377		CKS1B	-0.579785	-0.121094	0.208861	0.91949	35.0557		PDCD1
COL27A1	-0.645648	-0.204025	0.316001	0.868125	34.6995		EMCN	-0.585353	-0.202521	0.34598	0.869031	23.842		JUN	-0.420771	-0.132081	0.313902	0.912514	42.9338		ROR.S..Subtype.Only.	-0.622602	-2.32903	3.7408	0.199018	16.7317		BMPR1A	-0.299756	-0.0818321	0.272995	0.944857	100		FLNC	-0.298896	-0.144759	0.484312	0.90453	47.5377		BLM	-0.576485	-0.141287	0.245083	0.90671	35.0557		TIE1
BCL6B	-0.633217	-0.140914	0.222536	0.906944	34.6995		FAM214A	-0.579073	-0.167822	0.289812	0.890185	23.842		LFNG	-0.420492	-0.151423	0.360108	0.900362	42.9338		PRKACB	-0.621187	-0.178075	0.286668	0.883882	16.7317		CLDN3	-0.297616	-0.151647	0.509541	0.900222	100		CXCR6	-0.293473	-0.119601	0.407537	0.920442	47.5377		ROCK2	-0.575371	-0.109916	0.191035	0.926642	35.0557		FOXA1
PTGDS	-0.627103	-0.289555	0.461735	0.818154	34.6995		TP53	-0.573887	-0.123409	0.215041	0.918016	23.842		PDGFRB	-0.4183	-0.127832	0.305599	0.915206	42.9338		TTK	-0.620606	-0.163414	0.263313	0.89291	16.7317		SKP1	-0.296509	-0.0860332	0.290153	0.94211	100		BCL2A1	-0.29235	-0.124654	0.426387	0.917224	47.5377		APOE	-0.573195	-0.163062	0.284479	0.893127	35.0557		ERCC1
TUBA4A	-0.623439	-0.189372	0.303755	0.876987	34.6995		TBC1D9	-0.563799	-0.254525	0.451446	0.838263	26.8212		PAX8	-0.416138	-0.155425	0.373494	0.897868	42.9338		DSC2	-0.612014	-0.182729	0.298571	0.881035	16.7317		PRKACA	-0.294711	-0.063626	0.215893	0.956856	100		CCL2	-0.284989	-0.13032	0.457283	0.913629	47.5377		SMURF2	-0.550728	-0.0979811	0.177912	0.93434	35.0557		AGT
LAMA3	-0.618825	-0.216366	0.34964	0.860731	35.5955		KRT14	-0.561025	-0.525534	0.936738	0.694702	26.8212		THBS1	-0.413599	-0.112512	0.272033	0.924976	42.9338		IL4R	-0.610275	-0.142734	0.233886	0.905801	16.7317		GSK3B	-0.29426	-0.0629525	0.213935	0.957303	100		ITGB1	-0.284491	-0.0779283	0.273922	0.947417	47.5377		SPRY4	-0.534611	-0.131853	0.246633	0.912659	35.0557		VCAN
EMCN	-0.596616	-0.176803	0.296342	0.884661	35.5955		CD276	-0.560213	-0.113739	0.203028	0.92419	26.8212		FSTL3	-0.413122	-0.131107	0.317357	0.91313	42.9338		ROCK1	-0.610076	-0.0881656	0.144516	0.940718	16.7317		FAP	-0.294089	-0.151559	0.51535	0.900277	100		ALDOA	-0.279865	-0.0693609	0.247837	0.95306	47.5377		MIS18A	-0.53238	-0.088599	0.166421	0.940436	35.0557		BMPR1B
PIK3R2	-0.596097	-0.111189	0.186529	0.925824	35.5955		PTTG1	-0.553462	-0.159464	0.288121	0.895357	26.8212		NEIL2	-0.412576	-0.0842702	0.204253	0.943262	42.9338		HOXB13	-0.594621	-0.225375	0.379022	0.855373	16.7317		RPS6KB1	-0.291797	-0.0872898	0.299145	0.941289	100		PCNA	-0.27965	-0.0699613	0.250174	0.952664	47.5377		TNFSF10	-0.532028	-0.164868	0.309885	0.89201	35.0557		PTGS2
KIF2C	-0.593469	-0.161816	0.272661	0.893899	35.5955		ENPP2	-0.549291	-0.216022	0.393275	0.860936	26.8212		IL13RA1	-0.410783	-0.0808693	0.196866	0.945488	42.9338		BLM	-0.560166	-0.132296	0.236172	0.912379	16.7317		BMPR2	-0.290064	-0.0729634	0.251542	0.950683	100		DDX39A	-0.279103	-0.059608	0.21357	0.959525	47.5377		PIK3R3	-0.531116	-0.134625	0.253476	0.910906	35.0557		TCEAL1
GADD45A	-0.56061	-0.13122	0.234066	0.913059	36.8341		CMKLR1	-0.538756	-0.146544	0.272004	0.903412	26.8212		ELK3	-0.409331	-0.0903094	0.220627	0.939321	42.9338		VEGFA	-0.55729	-0.148102	0.265754	0.902437	16.7317		RBX1	-0.288774	-0.0586559	0.203121	0.960158	100		EDN1	-0.275084	-0.11165	0.405877	0.925529	47.5377		TRIP13	-0.524277	-0.13013	0.248208	0.913749	35.0557		PGR
APOD	-0.550756	-0.325755	0.591469	0.797881	36.8341		AGR2	-0.529425	-0.448011	0.846222	0.733053	26.8212		PDGFRA	-0.398873	-0.129829	0.32549	0.91394	42.9338		ORC6L	-0.555391	-0.132311	0.238229	0.912369	16.7317		S100A14	-0.285932	-0.197037	0.689103	0.87234	100		RAD54L	-0.272359	-0.0928809	0.341024	0.937648	47.5377		CDH1	-0.518457	-0.219926	0.424193	0.85861	35.0557		ZEB2
PLA2G2A	-0.547567	-0.272672	0.49797	0.827785	36.8341		PRLR	-0.52921	-0.235114	0.444274	0.849618	26.8212		FZD9	-0.393226	-0.128013	0.325545	0.915091	42.9338		PFDN2	-0.552417	-0.087808	0.158952	0.940951	16.7317		MMP3	-0.267167	-0.221299	0.828315	0.857793	100		CDKN2C	-0.267278	-0.0882553	0.3302	0.94066	47.5377		E2F1	-0.51783	-0.149771	0.289229	0.901393	35.0557		BTG2
MAML2	-0.547513	-0.123503	0.225572	0.917956	36.8341		PIK3R5	-0.521177	-0.134399	0.257875	0.91105	26.8212		SPDEF	-0.392053	-0.169346	0.431945	0.889246	42.9338		UBE2C	-0.533805	-0.151069	0.283004	0.900583	16.7317		APH1B	-0.264964	-0.0989877	0.373588	0.933688	100		CD1E	-0.267065	-0.114494	0.428713	0.923706	47.5377		OAZ1	-0.511324	-0.0842744	0.164816	0.943259	35.0557		APOE
BAIAP2L1	-0.530793	-0.12078	0.227546	0.91969	36.8341		CDKN3	-0.52077	-0.141258	0.271249	0.906728	26.8212		CDC14A	-0.391687	-0.116276	0.29686	0.922566	42.9338		PYCARD	-0.530791	-0.130604	0.246056	0.913449	16.7317		SERPINB5	-0.262805	-0.234707	0.893085	0.849857	100		MLPH	-0.266466	-0.185678	0.696817	0.879236	47.5377		KIF14	-0.509873	-0.136584	0.267879	0.90967	35.0557		CDH5
ZBTB16	-0.53063	-0.202911	0.382397	0.868796	36.8341		ZFYVE9	-0.506477	-0.119177	0.235305	0.920713	26.8212		CDKN1A	-0.387778	-0.103486	0.266868	0.930782	42.9338		PLA2G2A	-0.526771	-0.26856	0.509823	0.830148	16.7317		DDX39A	-0.261735	-0.0639722	0.244416	0.956627	100		GJB2	-0.262928	-0.136165	0.517879	0.909935	47.5377		ID2	-0.501614	-0.125492	0.250176	0.916691	36.1698		WNT2
SLPI	-0.528497	-0.280697	0.531123	0.823193	36.8341		DKK2	-0.499778	-0.181983	0.364127	0.881491	26.8212		BBOX1	-0.384818	-0.177454	0.461138	0.884262	42.9338		SUV39H2	-0.523749	-0.107386	0.205033	0.928269	16.7317		BBOX1	-0.260615	-0.164003	0.629293	0.892545	100		FGF18	-0.261764	-0.0916429	0.350098	0.938453	47.5377		PDGFB	-0.498895	-0.104526	0.209514	0.930111	36.1698		RNASE2
CKMT1A	-0.513138	-0.184615	0.359776	0.879884	37.4673		TMEM45B	-0.47912	-0.225655	0.470978	0.855207	28.8508		HNF1A	-0.38345	-0.171446	0.447114	0.887952	42.9338		SOCS2	-0.520765	-0.161041	0.309239	0.89438	16.7317		IL20RB	-0.257765	-0.131048	0.508402	0.913168	100		MMP7	-0.259535	-0.17982	0.692854	0.882813	47.5377		PLA1A	-0.489167	-0.150595	0.30786	0.900879	36.1698		CCL21
PRKACA	-0.510497	-0.0718189	0.140684	0.951438	37.4673		HDAC10	-0.461099	-0.104959	0.227627	0.929832	28.8508		CXCL12	-0.378349	-0.150275	0.397186	0.901079	42.9338		NDP	-0.506275	-0.238818	0.471716	0.847439	16.7317		NOTCH3	-0.25287	-0.0787907	0.311586	0.946851	100		CHRNA5	-0.258523	-0.121683	0.470685	0.919115	47.5377		DEPDC1	-0.488702	-0.127769	0.261445	0.915246	36.1698		PARP1
ZIC2	-0.506927	-0.205142	0.404678	0.867453	37.4673		CDKN1C	-0.461007	-0.135148	0.293158	0.910576	28.8508		SMURF2	-0.375599	-0.0710991	0.189295	0.951913	42.9338		AURKA	-0.496198	-0.115424	0.232616	0.923111	16.7317		ITGAV	-0.251093	-0.0743943	0.296282	0.949741	100		ISG15	-0.254189	-0.110976	0.436586	0.925962	47.5377		SOX17	-0.474767	-0.195205	0.411159	0.873449	36.1698		SHC4
FREM2	-0.506815	-0.19984	0.394306	0.870647	37.4673		DLGAP5	-0.451988	-0.13991	0.309545	0.907576	28.8508		CDCA8	-0.374402	-0.106619	0.284771	0.928762	42.9338		CLEC14A	-0.487569	-0.119433	0.244957	0.920549	16.7317		ASPN	-0.249701	-0.153852	0.616144	0.898847	100		POLD1	-0.253887	-0.0666563	0.262543	0.954848	47.5377		PIK3CA	-0.47283	-0.0873352	0.184707	0.94126	36.1698		OAS3
OAS3	-0.49058	-0.123419	0.251578	0.918009	37.4673		ADCY9	-0.439135	-0.126232	0.287456	0.916221	28.8508		ITGAV	-0.366553	-0.0795015	0.21689	0.946385	42.9338		INHBA	-0.480196	-0.135725	0.282645	0.910212	16.7317		PIK3R2	-0.245415	-0.0702734	0.286345	0.952457	100		TBC1D10B	-0.244294	-0.0507742	0.20784	0.965418	47.5377		HOXB3	-0.457026	-0.168378	0.368421	0.889842	36.1698		MMRN2
CDC7	-0.489292	-0.113441	0.231848	0.92438	37.4673		IL2RA	-0.429366	-0.133004	0.309769	0.911931	28.8508		ZIC2	-0.359205	-0.16344	0.455005	0.892893	42.9338		PECAM1	-0.47861	-0.108231	0.226136	0.927725	16.7317		MAD2L1	-0.239642	-0.0676705	0.282381	0.954177	100		PSMB7	-0.242888	-0.0494122	0.203436	0.96633	47.5377		GRB2	-0.451933	-0.0827946	0.183201	0.944227	36.1698		DTX1
TCF4	-0.484319	-0.115674	0.238839	0.922951	38.0669		HIF1A	-0.42078	-0.103792	0.246666	0.930584	28.8508		FGF1	-0.359096	-0.126219	0.351491	0.91623	42.9338		PAX8	-0.461709	-0.156916	0.339859	0.89694	16.7317		TCEAL1	-0.23892	-0.0932179	0.390164	0.93743	100		BMP6	-0.237809	-0.0889207	0.373917	0.940226	47.5377		PTTG1	-0.445598	-0.116668	0.261823	0.922316	36.1698		FOXP3
DTX1	-0.48095	-0.134232	0.279097	0.911155	38.0669		PDGFB	-0.41487	-0.0959433	0.231261	0.93566	28.8508		PLAT	-0.354759	-0.141254	0.398169	0.906731	42.9338		NEIL3	-0.447068	-0.106601	0.238444	0.928774	16.7317		BIRC5	-0.236138	-0.103451	0.438098	0.930804	100		TYMS	-0.23689	-0.0885384	0.373754	0.940475	47.5377		NASP	-0.443326	-0.0923878	0.208397	0.937969	36.1698		JAG2
CD8B	-0.480034	-0.157505	0.328113	0.896574	38.0669		SLC39A6	-0.413839	-0.202618	0.489606	0.868972	28.8508		MFNG	-0.348455	-0.0940242	0.269832	0.936906	42.9338		FNBP1	-0.435284	-0.0798831	0.183519	0.946134	16.7317		SDHA	-0.235718	-0.059097	0.250711	0.959865	100		CCNE1	-0.233094	-0.0891055	0.382272	0.940105	47.5377		PRKACB	-0.441832	-0.131663	0.297995	0.912778	36.1698		PRKACB
SMC1B	-0.476195	-0.172101	0.361409	0.887549	38.0669		RAD52	-0.412058	-0.103964	0.252305	0.930473	28.8508		HDAC1	-0.343977	-0.067849	0.197249	0.954059	42.9338		TP53	-0.417918	-0.0785652	0.187992	0.946999	16.7317		SERPINH1	-0.233689	-0.0823759	0.352502	0.944501	100		TNKS	-0.227271	-0.056156	0.247088	0.961823	47.5377		PFDN2	-0.434084	-0.0714392	0.164575	0.951688	36.1698		ELOVL2
TBX1	-0.469677	-0.182196	0.387918	0.88136	38.0669		ITGB6	-0.409404	-0.197437	0.482255	0.872098	28.8508		ABCF1	-0.337422	-0.0532069	0.157687	0.963792	42.9338		CDKN2B	-0.408973	-0.101971	0.249335	0.931759	16.7317		EFNA3	-0.233032	-0.109187	0.468549	0.927111	100		TTYH1	-0.227227	-0.123078	0.541653	0.918226	47.5377		AURKA	-0.433763	-0.104726	0.241435	0.929982	36.1698		CKB
HMGA1	-0.464427	-0.115261	0.248179	0.923215	38.0669		MLH1	-0.407708	-0.0687647	0.168662	0.953454	28.8508		ACVRL1	-0.334975	-0.0863526	0.257788	0.941901	42.9338		MMP7	-0.406751	-0.214824	0.528146	0.861651	16.7317		BAX	-0.232159	-0.0487124	0.209823	0.966799	100		EXO1	-0.219526	-0.0759065	0.345774	0.948746	47.5377		VEGFA	-0.426358	-0.117715	0.276095	0.921646	36.1698		PLCB1
CRYAB	-0.447	-0.186338	0.416864	0.878834	38.0669		MAPK1	-0.407153	-0.0621795	0.152718	0.957816	28.8508		CDC6	-0.334281	-0.097856	0.292736	0.934421	42.9338		WNT7B	-0.400068	-0.126836	0.317035	0.915838	16.7317		CKS1B	-0.231618	-0.0701932	0.303056	0.95251	100		CAMK2B	-0.215288	-0.129911	0.603428	0.913888	47.5377		TEK	-0.416519	-0.110366	0.264972	0.926353	36.1698		PARP4
PDE9A	-0.440499	-0.117433	0.266591	0.921826	38.0669		CCNB1	-0.402024	-0.107664	0.267805	0.92809	28.8508		RAD51C	-0.332606	-0.0739472	0.222327	0.950035	42.9338		BMP5	-0.390975	-0.162785	0.416357	0.893299	16.7317		BMPR1B	-0.227489	-0.241367	1.06101	0.845943	100		SKP2	-0.21158	-0.052809	0.249594	0.964057	47.5377		FXYD3	-0.412635	-0.170387	0.412925	0.888604	36.1698		TGFBR2
FAM83D	-0.437557	-0.125733	0.287354	0.916538	38.0669		PREP	-0.396968	-0.0806177	0.203084	0.945653	32.0224		BAX	-0.325602	-0.0499747	0.153484	0.965953	42.9338		SPC25	-0.387498	-0.0958374	0.247323	0.935729	16.7317		FGF13	-0.223435	-0.1026	0.459193	0.931353	100		PRKX	-0.209637	-0.0852093	0.406462	0.942648	47.5377		SFRP4	-0.407112	-0.192039	0.471711	0.875368	37.3103		PALB2
SHC4	-0.426044	-0.168929	0.396506	0.889503	38.0669		CXADR	-0.387452	-0.159572	0.411849	0.895291	32.0224		SIDT1	-0.317528	-0.154271	0.485851	0.898586	42.9338		BMPR2	-0.378173	-0.0632135	0.167155	0.95713	16.7317		EGF	-0.220894	-0.126121	0.570958	0.916292	100		MARCO	-0.20613	-0.114427	0.555119	0.923749	47.5377		CD8A	-0.400476	-0.128354	0.320504	0.914874	37.3103		DKK2
HLA.DPB1	-0.424538	-0.117395	0.276525	0.92185	38.0669		TEK	-0.386816	-0.112829	0.291686	0.924773	32.0224		PRF1	-0.307366	-0.0980294	0.318934	0.934308	42.9338		LAG3	-0.376393	-0.0977888	0.259805	0.934464	16.7317		PPP2R1A	-0.218303	-0.0459806	0.210628	0.968631	100		CD68	-0.199867	-0.0571341	0.28586	0.961172	47.5377		ARID1A	-0.396563	-0.0611804	0.154277	0.95848	37.3103		PLCE1
PDK4	-0.419385	-0.148211	0.3534	0.902369	38.0669		RELN	-0.386555	-0.177206	0.458423	0.884414	32.0224		ISG15	-0.280943	-0.102698	0.365546	0.93129	42.9338		KIFC1	-0.368883	-0.0972474	0.263627	0.934815	16.7317		HOXA9	-0.218216	-0.113204	0.518768	0.924533	100		PLA2G3	-0.199545	-0.0987837	0.495044	0.93382	47.5377		KNTC2	-0.394213	-0.110204	0.279555	0.926457	37.3103		SFRP2
NCAPH2	-0.415543	-0.0637089	0.153315	0.956801	38.0669		B3GNT3	-0.382186	-0.185119	0.484368	0.879577	32.0224		GADD45B	-0.277633	-0.0827529	0.298065	0.944254	42.9338		RAD51	-0.364794	-0.0849455	0.232859	0.94282	16.7317		COL11A1	-0.214451	-0.15749	0.734386	0.896584	100		MED1	-0.199483	-0.054133	0.271367	0.963173	47.5377		CCL4	-0.3892	-0.125618	0.322759	0.916611	37.3103		SPDEF
PRKCA	-0.397961	-0.111485	0.280141	0.925635	38.0669		RAD51	-0.362295	-0.0964519	0.266225	0.93533	32.0224		PDGFB	-0.27385	-0.0609361	0.222516	0.958642	42.9338		UBE2T	-0.356218	-0.0838671	0.235438	0.943525	16.7317		SIGIRR	-0.210601	-0.0728721	0.346019	0.950743	100		HOXB3	-0.195526	-0.09096	0.465206	0.938898	47.5377		RASGRF2	-0.385559	-0.106637	0.276578	0.92875	37.3103		IL20RB
HIST3H2BB	-0.395211	-0.0932302	0.2359	0.937421	38.0669		FLT3	-0.361848	-0.134815	0.372574	0.910787	32.0224		SNAI2	-0.270986	-0.0906964	0.33469	0.939069	42.9338		FAM124B	-0.351325	-0.0936983	0.2667	0.937117	16.7317		SPDEF	-0.210005	-0.123808	0.589547	0.917762	100		CDKN2D	-0.193237	-0.0677646	0.350681	0.954115	47.5377		FREM2	-0.382127	-0.160428	0.41983	0.894759	37.3103		NEO1
IL1RN	-0.391376	-0.141839	0.362412	0.906363	38.0669		KIF11	-0.361505	-0.098215	0.271684	0.934188	32.0224		CCR5	-0.270888	-0.0767068	0.283168	0.94822	42.9338		CDC25A	-0.348501	-0.0873108	0.250532	0.941276	16.7317		TP53	-0.208536	-0.0589668	0.282766	0.959951	100		PDCD1LG2	-0.192806	-0.0638855	0.331347	0.956684	47.5377		ZIC2	-0.380593	-0.164013	0.430942	0.892539	37.3103		LumA
PFDN2	-0.384354	-0.0599975	0.1561	0.959266	38.0669		HIST1H1C	-0.355559	-0.0766656	0.21562	0.948247	32.0224		ASPN	-0.265532	-0.119913	0.451596	0.920243	42.9338		CDC6	-0.348102	-0.0926791	0.266241	0.93778	16.7317		GUSB	-0.20352	-0.0615209	0.302285	0.958253	100		BTG2	-0.189063	-0.0738591	0.390658	0.950093	47.5377		EP300	-0.379725	-0.0528207	0.139102	0.96405	37.3103		TNN
AURKA	-0.379304	-0.0864382	0.227886	0.941845	38.0669		FGFR3	-0.353716	-0.185213	0.523621	0.879519	32.0224		IL4R	-0.263226	-0.0677863	0.257521	0.954101	42.9338		E2F5	-0.341769	-0.0789985	0.231146	0.946715	16.7317		KRT7	-0.200832	-0.164096	0.817077	0.892488	100		IGF1R	-0.188932	-0.0908959	0.481104	0.938939	47.5377		CEP55	-0.379466	-0.104992	0.276683	0.92981	37.3103		CHRNA5
WNT7B	-0.379065	-0.117551	0.310107	0.921751	38.0669		FHL1	-0.343942	-0.137345	0.399326	0.909191	32.0224		ENPP2	-0.259568	-0.0983313	0.378826	0.934113	42.9338		COL6A3	-0.336765	-0.131549	0.390626	0.912851	16.7317		AKT3	-0.199006	-0.08025	0.403253	0.945894	100		IL20RA	-0.18806	-0.0904678	0.481058	0.939218	47.5377		AREG	-0.372063	-0.160501	0.431382	0.894714	37.3103		ICAM1
EIF3B	-0.376123	-0.0563456	0.149807	0.961697	38.0669		BMP5	-0.342972	-0.162944	0.475096	0.8932	32.0224		FST	-0.258231	-0.10223	0.395886	0.931592	42.9338		MAPK1	-0.332351	-0.0442522	0.133149	0.969792	16.7317		PSMB7	-0.198415	-0.0462037	0.232863	0.968481	100		LRP2	-0.187382	-0.151227	0.807055	0.900484	47.5377		PPP2CB	-0.365113	-0.0727471	0.199246	0.950826	37.3103		VEGFD
ROR.S..Subtype.Only.	-0.374249	-1.36596	3.64986	0.387977	38.0669		SMAD3	-0.331771	-0.099651	0.300361	0.933259	32.0224		PLA2G3	-0.25629	-0.106222	0.41446	0.929018	42.9338		CXCL12	-0.327375	-0.118363	0.361552	0.921232	16.7317		APOE	-0.192247	-0.0790954	0.411426	0.946651	100		DDR2	-0.182033	-0.0626038	0.343915	0.957534	47.5377		ITGAV	-0.363205	-0.0741998	0.204292	0.949869	37.3103		PLA1A
DEPDC1	-0.349167	-0.0861168	0.246635	0.942055	38.0669		TFRC	-0.327326	-0.0802008	0.245018	0.945926	32.0224		WNT5B	-0.252729	-0.0907712	0.359164	0.939021	42.9338		ELF3	-0.326064	-0.117318	0.359801	0.9219	16.7317		CDC25C	-0.175299	-0.0617646	0.35234	0.958092	100		BLM	-0.172691	-0.0536185	0.310488	0.963517	47.5377		MAPK10	-0.341169	-0.123202	0.361118	0.918147	37.9462		KIAA0040
CDKN1B	-0.337881	-0.0753346	0.222962	0.949122	38.0669		NEO1	-0.323415	-0.0875277	0.270636	0.941134	32.0224		PAX5	-0.251311	-0.104919	0.417485	0.929857	42.9338		NRXN1	-0.320319	-0.13537	0.422609	0.910436	16.7317		AXIN1	-0.165273	-0.0483571	0.292589	0.967037	100		CXADR	-0.165573	-0.0784245	0.473655	0.947091	47.5377		CENPF	-0.332312	-0.09194	0.276667	0.93826	37.9462		RASAL1
ATP10B	-0.329357	-0.124339	0.377521	0.917424	38.0669		IL13RA1	-0.317214	-0.0649573	0.204774	0.955974	32.0224		S100A14	-0.24424	-0.123382	0.505167	0.918033	42.9338		XRCC2	-0.320012	-0.0813424	0.254186	0.945178	16.7317		RORA	-0.160562	-0.0677911	0.422211	0.954098	100		PPP2R2C	-0.165265	-0.107425	0.650018	0.928243	47.5377		AURKB	-0.31678	-0.0875696	0.276436	0.941107	37.9462		MAPT
HDAC6	-0.308154	-0.0482009	0.156418	0.967142	38.0669		RPS6KA5	-0.315732	-0.0860358	0.272497	0.942108	32.0224		ZFYVE9	-0.242819	-0.0549976	0.226496	0.962596	42.9338		RRM2	-0.314952	-0.0899769	0.285684	0.939538	16.7317		SMAD4	-0.156233	-0.0409935	0.262386	0.971985	100		HEMK1	-0.163597	-0.0425513	0.260098	0.970936	47.5377		ROCK1	-0.314985	-0.0471213	0.149598	0.967866	37.9462		FZD9
GRB7	-0.301824	-0.100008	0.331344	0.933028	38.0669		GZMM	-0.307737	-0.113561	0.36902	0.924304	32.0224		MIS18A	-0.240893	-0.0427015	0.177264	0.970835	42.9338		ATAD2	-0.306988	-0.0665162	0.216673	0.954941	16.7317		COL7A1	-0.154595	-0.0775083	0.501364	0.947693	100		PIK3R1	-0.160244	-0.045312	0.282769	0.96908	47.5377		LTBP1	-0.311201	-0.0851996	0.273777	0.942654	37.9462		HLA.DMA
CEP55	-0.296832	-0.077419	0.260817	0.947752	38.0669		EIF3B	-0.290585	-0.0508303	0.174924	0.965381	34.7787		STC1	-0.23859	-0.104405	0.437594	0.930188	42.9338		HLA.A	-0.306794	-0.112707	0.367371	0.924851	16.7317		TUBA4A	-0.136142	-0.0634893	0.466344	0.956947	100		HLA.A	-0.141255	-0.0681071	0.482157	0.953889	47.5377		ABCF1	-0.310148	-0.0458841	0.147942	0.968696	37.9462		BBC3
CENPF	-0.291435	-0.0759992	0.260776	0.948685	38.0669		IDO1	-0.284684	-0.135178	0.474835	0.910557	34.7787		FGF12	-0.238526	-0.082362	0.345296	0.94451	42.9338		ROBO4	-0.299508	-0.0782051	0.261112	0.947235	16.7317		BRCA2	-0.13277	-0.0433215	0.326291	0.970418	100		RASGRF2	-0.14107	-0.0493523	0.349842	0.96637	47.5377		CD36	-0.297391	-0.134052	0.450759	0.911269	37.9462		TAPBP
MAPT	-0.290901	-0.136384	0.468833	0.909797	38.0669		CXCR6	-0.274299	-0.097262	0.354584	0.934805	34.7787		PSMB7	-0.23411	-0.0398946	0.17041	0.972726	42.9338		PIK3R2	-0.284982	-0.0542788	0.190464	0.963076	16.7317		ITGB1	-0.131097	-0.0410775	0.313338	0.971929	100		SMAD3	-0.133343	-0.046036	0.345244	0.968594	47.5377		KIF2C	-0.294579	-0.0853334	0.289679	0.942567	37.9462		Basal
ABCA8	-0.286855	-0.109276	0.380945	0.927053	38.0669		BCAS1	-0.272691	-0.168969	0.619636	0.889478	34.7787		CDK4	-0.230887	-0.0386972	0.167602	0.973534	42.9338		ALDOA	-0.284596	-0.053668	0.188577	0.963484	16.7317		SOX10	-0.124754	-0.151377	1.2134	0.90039	100		NR4A1	-0.132083	-0.0816002	0.617795	0.945009	47.5377		MT1G	-0.294407	-0.0871384	0.295979	0.941388	37.9462		COL7A1
PECAM1	-0.285802	-0.0633348	0.221604	0.957049	38.0669		CDCA7L	-0.271636	-0.090854	0.334469	0.938967	34.7787		UBB	-0.225363	-0.0452663	0.200859	0.969111	42.9338		Proliferation.Score	-0.275271	-0.0330384	0.120021	0.97736	16.7317		TNFSF10	-0.124723	-0.0558507	0.447799	0.962027	100		FNBP1	-0.126834	-0.0306135	0.241367	0.979004	47.5377		GNG4	-0.29036	-0.123532	0.425445	0.917938	37.9462		PPP2R1A
CDC20	-0.281882	-0.0701542	0.248877	0.952536	38.0669		SNAI1	-0.265749	-0.0831043	0.312717	0.944024	34.7787		WT1	-0.220684	-0.0946065	0.428698	0.936528	42.9338		CCL3L1	-0.266794	-0.0898848	0.336907	0.939598	16.7317		CCNA2	-0.117289	-0.0428561	0.36539	0.970731	100		CD274	-0.124991	-0.0426206	0.340989	0.97089	47.5377		C5orf38	-0.287278	-0.107672	0.3748	0.928085	38.8401		CDCA7L
CHEK2	-0.26233	-0.0500338	0.190728	0.965914	38.0669		TSPAN1	-0.258934	-0.155637	0.60107	0.897736	34.7787		NOTCH2	-0.21768	-0.0441584	0.20286	0.969855	42.9338		MCM2	-0.258978	-0.0546366	0.21097	0.962837	16.7317		ST6GALNAC2	-0.112954	-0.0692487	0.613072	0.953134	100		TNFSF10	-0.120727	-0.0473053	0.391836	0.967742	47.5377		HDAC6	-0.284803	-0.0469781	0.16495	0.967962	38.8401		CLDN3
WDR77	-0.250036	-0.0395034	0.157991	0.97299	38.0669		VIT	-0.25711	-0.12611	0.490492	0.916299	34.7787		FOSL1	-0.215495	-0.074018	0.343479	0.949989	42.9338		PDCD1LG2	-0.247256	-0.062385	0.252309	0.95768	16.7317		TGFB3	-0.111942	-0.0452111	0.403879	0.969148	100		TNKS2	-0.117449	-0.0284917	0.242588	0.980445	47.5377		LEFTY2	-0.277288	-0.0981441	0.353943	0.934234	38.8401		MYCT1
PSMB7	-0.247906	-0.0376422	0.151841	0.974246	38.0669		BRCA2	-0.250053	-0.062106	0.248372	0.957865	34.7787		BLVRA	-0.210288	-0.0500353	0.237937	0.965913	42.9338		CLDN7	-0.239946	-0.0625485	0.260677	0.957571	16.7317		HDAC10	-0.108635	-0.032505	0.299214	0.977721	100		NEO1	-0.115333	-0.0358708	0.311019	0.975443	47.5377		LumA	-0.271901	-0.033155	0.121938	0.977281	38.8401		NFKBIZ
MSR1	-0.247574	-0.0562017	0.22701	0.961793	38.0669		OGN	-0.245202	-0.115533	0.471174	0.923042	34.7787		FZD8	-0.207417	-0.0734459	0.354098	0.950365	42.9338		TRIP13	-0.237895	-0.0569359	0.239332	0.961304	16.7317		EYA2	-0.108588	-0.0539548	0.496875	0.963292	100		MRE11	-0.104319	-0.0227693	0.218265	0.984341	47.5377		CD68	-0.268116	-0.0605114	0.225691	0.958924	38.8401		SMAD3
CCR2	-0.242849	-0.0716479	0.295031	0.95155	38.0669		TBC1D10B	-0.244902	-0.0443484	0.181086	0.969728	34.7787		GRIA3	-0.200507	-0.0730648	0.364401	0.950616	42.9338		ZBTB16	-0.23297	-0.0912078	0.391499	0.938737	16.7317		TNKS	-0.108121	-0.030565	0.282692	0.979037	100		THY1	-0.103881	-0.0415631	0.400105	0.971602	47.5377		STC1	-0.26734	-0.110777	0.414368	0.926089	38.8401		NPR1
COL4A6	-0.241486	-0.083624	0.346289	0.943684	38.0669		CREBBP	-0.243466	-0.0415011	0.170459	0.971643	34.7787		AGR2	-0.194833	-0.158895	0.815546	0.895711	42.9338		PTTG1	-0.231408	-0.0583889	0.252321	0.960336	16.7317		LEPR	-0.0995794	-0.0577185	0.579623	0.960782	100		HDAC2	-0.0997713	-0.0249668	0.25024	0.982843	47.5377		CDC20	-0.26729	-0.0705531	0.263957	0.952273	38.8401		CCL4
KIF14	-0.211354	-0.0534156	0.25273	0.963652	38.0669		MARCO	-0.242097	-0.116874	0.482759	0.922183	34.7787		LPL	-0.193074	-0.0837203	0.433617	0.943621	42.9338		AXIN2	-0.225483	-0.0635211	0.281711	0.956926	16.7317		RORB	-0.0982071	-0.0556543	0.566704	0.962158	100		ACVRL1	-0.0990144	-0.0304904	0.307939	0.979087	47.5377		BMP4	-0.265582	-0.0939443	0.35373	0.936958	38.8401		CACNA2D3
CCNE1	-0.21097	-0.0601104	0.284924	0.959191	38.0669		SFRP1	-0.24006	-0.13914	0.579605	0.90806	34.7787		NR4A3	-0.165655	-0.0691023	0.417145	0.953231	42.9338		BAX	-0.223959	-0.0311933	0.139281	0.978611	16.7317		CCL7	-0.0944462	-0.0563042	0.596151	0.961725	100		CCNE2	-0.0954285	-0.0302186	0.316663	0.979272	47.5377		ZFPM2	-0.264778	-0.0776944	0.293432	0.947571	38.8401		ABCF1
CHRNA5	-0.203756	-0.0714638	0.350731	0.951672	38.0669		AKT3	-0.23744	-0.0728927	0.306995	0.95073	36.5105		TWIST1	-0.165641	-0.0735531	0.444051	0.950295	42.9338		PARP4	-0.220974	-0.0415131	0.187864	0.971635	16.7317		KRT6B	-0.0829839	-0.0671393	0.809065	0.954529	100		SKP1	-0.0925264	-0.0234776	0.253739	0.983858	47.5377		ZNF205	-0.258231	-0.0453836	0.175748	0.969032	38.8401		KIT
VEGFD	-0.200055	-0.06118	0.305816	0.95848	38.0669		SOCS2	-0.234908	-0.083015	0.353394	0.944083	36.5105		NOD2	-0.163704	-0.0541093	0.330531	0.963189	42.9338		CHIT1	-0.218951	-0.0927257	0.4235	0.937749	16.7317		MUS81	-0.0818032	-0.0229337	0.280352	0.984229	100		BCL2	-0.0923081	-0.0398185	0.431365	0.972777	47.5377		MCM3	-0.256148	-0.0509012	0.198718	0.965333	38.8401		NETO2
EFNA3	-0.191764	-0.0585993	0.30558	0.960196	38.0669		Her2	-0.234461	-0.0254884	0.108711	0.982488	36.5105		NR4A1	-0.162521	-0.0840604	0.517227	0.943399	42.9338		GRB2	-0.210152	-0.0371923	0.176978	0.97455	16.7317		KIF14	-0.0798077	-0.0309327	0.38759	0.978787	100		FANCF	-0.090768	-0.0228828	0.252102	0.984264	47.5377		PRKDC	-0.247821	-0.0445499	0.179766	0.969592	38.8401		BAMBI
TRIP13	-0.184961	-0.0433494	0.234371	0.970399	38.0669		GPC4	-0.220071	-0.0778806	0.353888	0.947448	36.5105		MRE11	-0.152188	-0.0278216	0.182811	0.9809	42.9338		FLI1	-0.197095	-0.0438412	0.222437	0.970069	16.7317		CCNE1	-0.0758928	-0.0331621	0.436959	0.977276	100		COL9A3	-0.0899436	-0.051212	0.569378	0.965125	47.5377		HIST1H3H	-0.231079	-0.0621728	0.269054	0.95782	39.2746		CCNA1
CHIT1	-0.183665	-0.0760157	0.413883	0.948674	38.0669		LumB	-0.217189	-0.0255987	0.117863	0.982413	36.5105		TNF	-0.151426	-0.0407785	0.269296	0.97213	42.9338		CCNB1	-0.188894	-0.0442676	0.234352	0.969782	16.7317		BBC3	-0.0755152	-0.0246279	0.326132	0.983074	100		HLA.E	-0.0873775	-0.02407	0.275471	0.983454	47.5377		OAS3	-0.230826	-0.0616337	0.267014	0.958178	39.2746		CHAD
ABCF1	-0.181918	-0.0255743	0.140581	0.982429	38.0669		HBB	-0.213788	-0.180369	0.84368	0.882477	36.5105		CDKN1B	-0.149092	-0.0373461	0.250491	0.974446	42.9338		ROR.P..Subtype...Proliferation.	-0.183866	-0.733839	3.99117	0.601302	16.7317		KRT14	-0.0754792	-0.0929467	1.23142	0.937606	100		MAD2L1	-0.0856579	-0.0211489	0.246899	0.985448	47.5377		CBLC	-0.224977	-0.0785128	0.348982	0.947033	39.2746		EPAS1
EFNA5	-0.156197	-0.0465402	0.297959	0.968256	38.0669		HIST1H2BH	-0.207525	-0.0568363	0.273876	0.96137	36.5105		JAM2	-0.146008	-0.0491676	0.336747	0.966494	42.9338		MRE11	-0.159065	-0.0264037	0.165993	0.981865	16.7317		FZD7	-0.0710985	-0.0294242	0.413852	0.979811	100		TAPBP	-0.0820081	-0.0197059	0.240291	0.986434	47.5377		PPARGC1A	-0.215948	-0.0813499	0.37671	0.945173	39.2746		RAD51C
HOXB13	-0.152783	-0.0566671	0.3709	0.961483	38.0669		MAPT	-0.20407	-0.111712	0.547421	0.925489	36.5105		MET	-0.14455	-0.0550603	0.380908	0.962554	42.9338		RPS6KB2	-0.159057	-0.0293894	0.184772	0.979835	16.7317		GRIN1	-0.0693265	-0.0428492	0.618078	0.970736	100		VIM	-0.0793102	-0.0263494	0.332232	0.981902	47.5377		TTK	-0.207452	-0.0567887	0.273744	0.961402	39.2746		GNG4
KIF23	-0.151249	-0.0345621	0.228512	0.976328	38.0669		CACNA1H	-0.202768	-0.105215	0.518893	0.929667	36.5105		LumB	-0.139704	-0.0158136	0.113194	0.989099	42.9338		HELLS	-0.152222	-0.0348018	0.228625	0.976166	16.7317		FOXC2	-0.0660949	-0.038135	0.576973	0.973913	100		ERBB4	-0.0776769	-0.0564912	0.727259	0.9616	47.5377		BAG1	-0.196978	-0.0418413	0.212417	0.971414	39.695		ELK3
UBE2C	-0.142651	-0.0395378	0.277164	0.972967	38.0669		PIK3R1	-0.185257	-0.0456052	0.246172	0.968883	36.5105		RORB	-0.136837	-0.0568319	0.415325	0.961373	42.9338		CCL8	-0.147549	-0.0502297	0.340427	0.965783	16.7317		DTX1	-0.0619919	-0.0265508	0.428294	0.981765	100		TBC1D9	-0.0721299	-0.037476	0.519563	0.974358	47.5377		PLCE1	-0.194059	-0.0626345	0.32276	0.957514	39.695		LEFTY2
PTTG1	-0.141151	-0.0348701	0.247041	0.97612	38.0669		ABCF1	-0.183898	-0.03018	0.164113	0.979298	36.5105		CFD	-0.134213	-0.0559317	0.41674	0.961973	42.9338		EIF4E2	-0.14442	-0.0186967	0.12946	0.987124	16.7317		BCAS1	-0.0577949	-0.0470456	0.81401	0.967916	100		GLI3	-0.0703654	-0.026884	0.382062	0.981538	47.5377		FOXM1	-0.169515	-0.0466722	0.275328	0.968167	39.695		DLL1
NEIL2	-0.135264	-0.0246227	0.182034	0.983078	38.0669		NSD3	-0.180289	-0.0512427	0.284225	0.965105	36.5105		SRPX	-0.130965	-0.0513692	0.392236	0.96502	42.9338		DLGAP5	-0.136431	-0.0369861	0.271097	0.974689	16.7317		WT1	-0.0570951	-0.0334007	0.585001	0.977114	100		SPP1	-0.0584581	-0.0372868	0.637838	0.974486	47.5377		FAM83D	-0.166308	-0.0507768	0.305319	0.965416	39.695		CA12
BCL11A	-0.12986	-0.0568098	0.43747	0.961388	38.0669		CETN2	-0.166077	-0.0312922	0.18842	0.978543	36.5105		DLL1	-0.117849	-0.0359116	0.304726	0.975415	42.9338		CXCL9	-0.134746	-0.0614452	0.456008	0.958304	16.7317		KIF23	-0.0542473	-0.0190098	0.350429	0.98691	100		CDC6	-0.0565487	-0.0197756	0.34971	0.986386	47.5377		EYA2	-0.165011	-0.0568323	0.344415	0.961373	39.695		CXCL12
STC1	-0.126387	-0.0492168	0.389414	0.966461	38.0669		TTK	-0.153995	-0.0463907	0.301248	0.968356	36.5105		PPP2R1A	-0.117476	-0.0181066	0.15413	0.987528	42.9338		NEO1	-0.129931	-0.0307687	0.236808	0.978899	16.7317		CCNB1	-0.0524946	-0.0184758	0.351957	0.987275	100		JAG2	-0.0546215	-0.0209194	0.382989	0.985604	47.5377		MARCO	-0.160812	-0.0708039	0.44029	0.952107	39.695		RUNX3
AXIN2	-0.12561	-0.0346299	0.275693	0.976282	38.0669		TNN	-0.148336	-0.051828	0.349397	0.964713	36.5105		CACNA2D3	-0.107389	-0.0476218	0.44345	0.96753	42.9338		PRC1	-0.120161	-0.0308326	0.256595	0.978855	16.7317		POPDC3	-0.0516938	-0.0311045	0.601707	0.978671	100		NPEPPS	-0.0508614	-0.0123981	0.243762	0.991443	47.5377		STK11IP	-0.155563	-0.0265285	0.170532	0.98178	39.695		SKP2
CLEC14A	-0.123298	-0.0295939	0.240018	0.979696	38.0669		CDC14B	-0.135565	-0.0373928	0.275829	0.974414	36.5105		EYA2	-0.105279	-0.0383329	0.364109	0.97378	42.9338		FREM2	-0.1021	-0.0412227	0.40375	0.971831	16.7317		NCAPH2	-0.0453644	-0.0106726	0.235264	0.99263	100		CDH1	-0.0478148	-0.0255997	0.535393	0.982412	47.5377		HAPLN1	-0.129777	-0.048699	0.375251	0.966808	39.695		HOXB3
FUT3	-0.122024	-0.0539294	0.441956	0.963309	38.0669		TFF1	-0.118893	-0.0943328	0.793427	0.936705	36.5105		PIM1	-0.101076	-0.0325619	0.322153	0.977683	42.9338		SHE	-0.0978906	-0.0258592	0.264164	0.982235	16.7317		PRKAA2	-0.0363131	-0.0183861	0.506322	0.987337	100		CD276	-0.0474144	-0.0110653	0.233374	0.992359	47.5377		PREP	-0.127262	-0.023394	0.183825	0.983915	39.695		PDGFRA
PRKACB	-0.10726	-0.030123	0.280841	0.979337	38.0669		MLLT3	-0.109454	-0.0311786	0.284857	0.97862	36.5105		LAMA3	-0.0865467	-0.0340461	0.393385	0.976677	42.9338		RAD52	-0.091592	-0.0202193	0.220754	0.986083	16.7317		RAD51	-0.0353411	-0.0123639	0.349845	0.991467	100		RUNX3	-0.047219	-0.0179287	0.379693	0.98765	47.5377		MAPT	-0.119853	-0.0598779	0.499596	0.959345	39.695		AGR2
ATAD2	-0.100754	-0.021393	0.21233	0.985281	38.0669		EYA4	-0.0988437	-0.0454277	0.459591	0.969003	36.5105		JCAD	-0.0698887	-0.0201671	0.288561	0.986118	42.9338		HLA.E	-0.0831335	-0.017431	0.209674	0.98799	16.7317		Her2	-0.0352385	-0.00503416	0.142859	0.996517	100		DLL1	-0.0456165	-0.0166007	0.363919	0.988559	47.5377		WT1	-0.113615	-0.0461236	0.405965	0.968535	39.695		CD84
PLA2G3	-0.094505	-0.0348596	0.368865	0.976127	38.0669		DUSP4	-0.0950283	-0.0465764	0.490132	0.968231	36.5105		FANCF	-0.0576727	-0.0121774	0.211146	0.991595	42.9338		CACNG4	-0.0805096	-0.0345786	0.429497	0.976317	16.7317		FGF9	-0.0301213	-0.015644	0.519367	0.989215	100		APH1B	-0.0434768	-0.0142112	0.326869	0.990198	47.5377		PCNA	-0.103192	-0.0203629	0.197331	0.985985	39.695		IL12RB2
CD34	-0.0878542	-0.0244247	0.278014	0.983213	38.0669		EIF4E2	-0.0823099	-0.0122286	0.148567	0.99156	36.5105		DCN	-0.0555429	-0.0225865	0.40665	0.984466	42.9338		HSPA2	-0.0749283	-0.0265692	0.354595	0.981752	16.7317		ESPL1	-0.02992	-0.0111527	0.37275	0.992299	100		G6PD	-0.0359014	-0.00916056	0.255159	0.993671	47.5377		PRKCB	-0.100834	-0.0327137	0.324431	0.97758	39.695		FZD8
TCEAL1	-0.0429467	-0.0109295	0.25449	0.992453	38.0669		RRM2	-0.0741871	-0.0242177	0.326441	0.983354	36.5105		SPP1	-0.053309	-0.0284681	0.53402	0.980461	42.9338		CDC7	-0.0743584	-0.0176197	0.236957	0.987861	16.7317		FGFR3	-0.0258029	-0.0177524	0.688	0.98777	100		CACNA1H	-0.0334194	-0.0199433	0.596759	0.986271	47.5377		PLCB4	-0.0889543	-0.026166	0.294151	0.982027	39.695		PRKCA
PDGFRA	-0.0416042	-0.0120593	0.289858	0.991676	38.0669		ROCK2	-0.0740832	-0.0156542	0.211306	0.989208	36.5105		CDC7	-0.0507182	-0.0132182	0.260621	0.99088	42.9338		SMO	-0.0647459	-0.0170526	0.263377	0.98825	16.7317		HOXB13	-0.0249853	-0.0142109	0.568773	0.990198	100		IL4R	-0.0317673	-0.00977112	0.307584	0.99325	47.5377		CDCA5	-0.0887322	-0.0228678	0.257717	0.984274	39.695		HGF
CALML5	-0.0368691	-0.0272234	0.738379	0.981307	38.0669		WNT7B	-0.0721987	-0.0261503	0.362199	0.982037	36.5105		PBX3	-0.0331424	-0.00897078	0.270674	0.993801	42.9338		PCNA	-0.0644034	-0.0122633	0.190415	0.991536	16.7317		MTOR	-0.0231831	-0.00487078	0.210101	0.99663	100		HDAC11	-0.0316066	-0.00953536	0.301689	0.993412	47.5377		LAG3	-0.0865046	-0.0233465	0.269887	0.983948	39.695		NASP
FAP	-0.0300672	-0.0101079	0.336179	0.993018	38.0669		IFT140	-0.0693288	-0.0180919	0.260957	0.987538	36.5105		NOTCH3	-0.0295673	-0.00674803	0.228226	0.995334	42.9338		ITGA6	-0.0515563	-0.0121452	0.235571	0.991617	16.7317		ELOVL2	-0.0230275	-0.0153338	0.665892	0.989428	100		SOCS1	-0.0284168	-0.00828873	0.291684	0.994271	47.5377		MAP2K4	-0.0739655	-0.0145989	0.197375	0.989932	39.695		RASGRF1
FOXM1	-0.0268854	-0.00697754	0.259529	0.995175	38.0669		CBLC	-0.0549128	-0.021049	0.383317	0.985516	36.5105		COMP	-0.0221165	-0.0115815	0.523658	0.992004	42.9338		FXYD3	-0.048015	-0.0190702	0.397172	0.986869	16.7317		DDB2	-0.0220048	-0.00795729	0.361616	0.9945	100		TMEM45B	-0.0241445	-0.0130844	0.541922	0.990972	47.5377		CCND1	-0.0717899	-0.0278594	0.388068	0.980875	39.695		SUV39H2
CFD	-0.0263414	-0.00976857	0.370845	0.993252	38.0669		FGFR4	-0.036891	-0.0191845	0.520032	0.98679	36.5105		TGFB2	-0.0185083	-0.00643288	0.347567	0.995551	42.9338		MAPK10	-0.0437287	-0.0151938	0.347456	0.989524	16.7317		IL13RA1	-0.0202902	-0.00545975	0.269083	0.996223	100		PDGFB	-0.0207288	-0.00550895	0.265763	0.996189	47.5377		CDC14B	-0.0675639	-0.016922	0.250459	0.988339	39.695		HIF1A
THBS2	-0.0243258	-0.00840976	0.345713	0.994188	38.0669		CDC25C	-0.0278004	-0.00745813	0.268274	0.994844	36.5105		CHIT1	-0.0163982	-0.00762883	0.465225	0.994726	42.9338		CCR1	-0.0403943	-0.0094557	0.234085	0.993467	16.7317		DLGAP5	-0.0121892	-0.0049593	0.40686	0.996568	100		RBL1	-0.0146946	-0.0036673	0.249568	0.997461	47.5377		PTCH1	-0.0325361	-0.00958391	0.294562	0.993379	39.695		MET
CDCA5	-0.0236039	-0.00573729	0.243065	0.996031	38.0669		FGFR2	-0.0225043	-0.00973234	0.432466	0.993277	36.5105		HLA.DQB1	-0.0158085	-0.0109666	0.693713	0.992427	42.9338		BAG1	-0.0390427	-0.00799949	0.204891	0.994471	16.7317		CHEK2	-0.0118868	-0.00347743	0.292544	0.997593	100		CDC25C	-0.00930423	-0.00286758	0.308201	0.998014	47.5377		PYCARD	-0.0315286	-0.00806062	0.255661	0.994428	39.695		KIF14
TPSAB1	-0.0207433	-0.0106872	0.515213	0.99262	38.0669		ICAM1	-0.0184715	-0.00610705	0.33062	0.995776	36.5105		WDR77	-0.0145205	-0.00257546	0.177368	0.998216	42.9338		POLR2A	-0.0382277	-0.00573754	0.150088	0.996031	16.7317		GRIN2A	-0.0112649	-0.00595144	0.528316	0.995883	100		RAD51C	-0.00875061	-0.00232391	0.265571	0.99839	47.5377		CCR1	-0.0270186	-0.0065633	0.242918	0.995461	39.695		CXCL13
MCM3	-0.0185664	-0.00349061	0.188007	0.997583	38.0669		ZFPM2	-0.0182945	-0.00590489	0.322769	0.995915	36.5105		OLFML2B	-0.0117368	-0.00468421	0.399106	0.996758	42.9338		BCL6B	-0.0300196	-0.00683041	0.227532	0.995277	16.7317		ORC6L	-0.00440463	-0.00157727	0.358093	0.998907	100		BAIAP3	-0.00862229	-0.00423719	0.491422	0.997067	47.5377		MTOR	-0.0219811	-0.00316867	0.144154	0.997806	39.695		CHI3L1
GATA4	-0.00865964	-0.00358944	0.414503	0.997515	38.0669		PIP	-0.0121151	-0.0106676	0.880522	0.992633	36.5105		ALDOA	-0.010841	-0.00225095	0.207633	0.998441	42.9338		LAD1	-0.0271161	-0.0105365	0.38857	0.992723	16.7317		FSTL1	-0.00171958	-0.000794709	0.462152	0.999449	100		MAP2K4	-0.00277431	-0.0006944	0.250297	0.999519	47.5377		KAT2B	-0.0216724	-0.00526596	0.24298	0.996357	39.695		CLEC14A
FOS	-0.00507326	-0.00252917	0.498531	0.998248	38.0669		DSC2	-0.00861973	-0.00294299	0.341425	0.997962	36.5105		TUBA4A	-0.00699722	-0.00239116	0.34173	0.998344	42.9338		GZMH	-0.0262486	-0.00818076	0.311665	0.994346	16.7317		CD163	-0.00130628	-0.000531458	0.406847	0.999632	100		WNT10A	-0.00151922	-0.00075692	0.498232	0.999475	47.5377		WDR77	-0.0122198	-0.00203661	0.166665	0.998589	39.695		STAT1
[truncated: 5 more columns]

## Sheet: Table S5
Table S5
Gene list	Category	Term	Count	%	PValue	Genes	List Total	Pop Hits	Pop Total	Fold Enrichment	Bonferroni	Benjamini	FDR
bone_upreg	GOTERM_BP_DIRECT	GO:0001503~ossification	12	5.94059	0.00225913	FOXC2, FOXC1, IBSP, COL11A1, BCL2, SPP1, BMP8A, EIF2AK3, TWIST1, MMP9, DDR2, BMP5	191	19	750	2.48002	0.991967	1	1
bone_upreg	GOTERM_BP_DIRECT	GO:0035264~multicellular organism growth	8	3.9604	0.0146299	AR, TNKS2, ERCC1, XRCC2, HOXA5, ADD1, FGFR2, MTOR	191	12	750	2.6178	1	1	1
bone_upreg	GOTERM_BP_DIRECT	GO:0055010~ventricular cardiac muscle tissue morphogenesis	5	2.47525	0.0160991	FOXC2, FOXC1, TGFB1, COL11A1, FGFR2	191	5	750	3.9267	1	1	1
bone_upreg	GOTERM_BP_DIRECT	GO:0030509~BMP signaling pathway	10	4.9505	0.0197632	BMP4, SMAD4, BMP2, BMPR2, SMURF2, ID1, LEF1, BMP8A, MAPK3, BMP5	191	18	750	2.1815	1	1	1
bone_upreg	GOTERM_BP_DIRECT	GO:0031648~protein destabilization	5	2.47525	0.0387535	BMP2, SOX17, CDKN2A, ID1, MDM2	191	6	750	3.27225	1	1	1
bone_upreg	GOTERM_BP_DIRECT	GO:1902230~negative regulation of intrinsic apoptotic signaling pathway in response to DNA damage	5	2.47525	0.0387535	CDKN2D, CXCL12, SNAI1, SNAI2, BCL2L1	191	6	750	3.27225	1	1	1
bone_upreg	GOTERM_BP_DIRECT	GO:0010718~positive regulation of epithelial to mesenchymal transition	8	3.9604	0.0394588	SMAD4, BMP2, TGFB1, SMAD3, BAMBI, LEF1, SNAI1, TWIST1	191	14	750	2.24383	1	1	1
bone_upreg	GOTERM_BP_DIRECT	GO:0001541~ovarian follicle development	8	3.9604	0.0394588	LFNG, FOXC1, SMAD4, BCL2, BAX, INHBA, BCL2L1, FANCF	191	14	750	2.24383	1	1	1
bone_upreg	GOTERM_BP_DIRECT	GO:0030282~bone mineralization	6	2.9703	0.0505049	BMP2, IBSP, EIF2AK3, FGFR3, FGFR2, ASPN	191	9	750	2.6178	1	1	1
bone_upreg	GOTERM_BP_DIRECT	GO:0032092~positive regulation of protein binding	6	2.9703	0.0505049	LFNG, BMP4, GSK3B, BMP2, BAMBI, ADD1	191	9	750	2.6178	1	1	1
bone_upreg	GOTERM_BP_DIRECT	GO:0009411~response to UV	4	1.9802	0.0522009	CDKN2D, POLD1, GTF2H2, DDB2	191	4	750	3.9267	1	1	1
bone_upreg	GOTERM_BP_DIRECT	GO:0040007~growth	7	3.46535	0.056193	BMP4, BMP2, BMP8A, INHBA, MTOR, BCL2L1, BMP5	191	12	750	2.29058	1	1	1
bone_upreg	GOTERM_BP_DIRECT	GO:0001649~osteoblast differentiation	8	3.9604	0.0584802	BMP4, BMP2, IBSP, LEF1, SNAI1, SPP1, TWIST1, SNAI2	191	15	750	2.09424	1	1	1
bone_upreg	GOTERM_BP_DIRECT	GO:0016477~cell migration	12	5.94059	0.0698837	GSK3B, FOXC1, TGFB1, RPS6KB1, CDH2, BAMBI, ITGB3, SNAI1, TYK2, THBS1, TSPAN1, HOXA5	191	28	750	1.68287	1	1	1
bone_upreg	GOTERM_BP_DIRECT	GO:0007281~germ cell development	5	2.47525	0.0727353	BMP4, RPS6KB1, BAX, MTOR, BCL2L1	191	7	750	2.80479	1	1	1
bone_upreg	GOTERM_BP_DIRECT	GO:2001237~negative regulation of extrinsic apoptotic signaling pathway	5	2.47525	0.0727353	BMP4, AR, RPS6KB1, IGF1, THBS1	191	7	750	2.80479	1	1	1
bone_upreg	GOTERM_BP_DIRECT	GO:0001501~skeletal system development	10	4.9505	0.0770552	COMP, FOXC1, BMP2, EIF2AK3, IGF1, FGFR3, MMP9, HAPLN1, FBN1, BMP5	191	22	750	1.78486	1	1	1
bone_upreg	GOTERM_BP_DIRECT	GO:0009887~organ morphogenesis	9	4.45545	0.0800934	LFNG, NOTCH2, COMP, TLE3, GSK3B, BMP2, FHL1, FGFR2, FLI1	191	19	750	1.86002	1	1	1
bone_upreg	GOTERM_BP_DIRECT	GO:0006289~nucleotide-excision repair	6	2.9703	0.0806917	NEIL3, ERCC1, GTF2H2, BRCA2, NEIL1, DDB2	191	10	750	2.35602	1	1	1
bone_upreg	GOTERM_BP_DIRECT	GO:2001240~negative regulation of extrinsic apoptotic signaling pathway in absence of ligand	6	2.9703	0.0806917	EYA1, EYA2, EYA4, BCL2, SNAI2, BCL2L1	191	10	750	2.35602	1	1	1
bone_upreg	GOTERM_BP_DIRECT	GO:0006281~DNA repair	13	6.43564	0.082834	PARP4, EYA2, XRCC2, EYA4, XRCC3, NUDT1, BRCA1, MTOR, DDB2, RAD52, RAD51C, POLD1, ERCC1	191	32	750	1.59522	1	1	1
bone_upreg	GOTERM_BP_DIRECT	GO:0045668~negative regulation of osteoblast differentiation	7	3.46535	0.0829363	SMAD3, ID2, ID1, TWIST2, TWIST1, RORB, AREG	191	13	750	2.11438	1	1	1
bone_upreg	GOTERM_BP_DIRECT	GO:0000122~negative regulation of transcription from RNA polymerase II promoter	28	13.8614	0.084361	FOXA1, HDAC5, NOTCH3, FOXC2, HDAC10, LEF1, TWIST1, CXXC5, AURKB, SOX17, NSD1, CD36, SPDEF, SMAD4, TGFB1, SMAD3, SMURF2, DKK1, ESR1, BMP4, BMP2, RBL1, ID2, ID1, SNAI1, MDM2, SNAI2, FGFR2	191	84	750	1.3089	1	1	1
bone_upreg	KEGG_PATHWAY	hsa04350:TGF-beta signaling pathway	20	9.90099	0.0124516	SMAD4, TGFB1, BMPR2, SMAD3, ROCK1, SMURF2, BMP8A, INHBA, THBS1, LTBP1, BMP5, BMP4, BMP2, RBL1, RPS6KB1, SP1, BAMBI, ID2, ID1, MAPK3	136	50	571	1.67941	0.900289	1	1
bone_upreg	KEGG_PATHWAY	hsa04390:Hippo signaling pathway	18	8.91089	0.0374638	GSK3B, SMAD4, TGFB1, BMPR2, SMAD3, WNT5B, LEF1, AXIN1, BMP8A, FZD10, AREG, BMP5, BMP4, WNT6, BMP2, ID2, ID1, SNAI2	136	48	571	1.57445	0.999111	1	1
bone_upreg	KEGG_PATHWAY	hsa03460:Fanconi anemia pathway	7	3.46535	0.0611043	RAD51C, ERCC1, PMS2, BRCA1, BRCA2, MLH1, FANCF	136	13	571	2.26075	0.999991	1	1
bone_upreg	KEGG_PATHWAY	hsa03440:Homologous recombination	6	2.9703	0.0919488	RAD52, RAD51C, POLD1, XRCC2, XRCC3, BRCA2	136	11	571	2.29011	1	1	1
brain_upreg	GOTERM_BP_DIRECT	GO:0007268~chemical synaptic transmission	6	5.50459	0.000858	GRIN2A, CHRNA5, NRXN1, FGF12, GRIA3, GRIN1	107	7	750	6.00801	0.688455	1	1
brain_upreg	GOTERM_BP_DIRECT	GO:0010613~positive regulation of cardiac muscle hypertrophy	5	4.58716	0.00940577	EDN1, NR4A3, PRKCA, PDE9A, AGT	107	7	750	5.00668	0.999997	1	1
brain_upreg	GOTERM_BP_DIRECT	GO:0007215~glutamate receptor signaling pathway	4	3.66972	0.00987952	GRIN2A, KCNB1, PLCB1, GRIA3	107	4	750	7.00935	0.999999	1	1
brain_upreg	GOTERM_BP_DIRECT	GO:0043547~positive regulation of GTPase activity	16	14.6789	0.0162996	CAMK2B, JUN, RASGRF1, AXIN1, RASAL1, FGF1, FGF2, GRIN1, GRIN2A, FGF9, CCL7, CCL4, PLCE1, GRB2, NCAM1, PLCB1	107	61	750	1.83852	1	1	1
brain_upreg	GOTERM_BP_DIRECT	GO:2000310~regulation of N-methyl-D-aspartate selective glutamate receptor activity	4	3.66972	0.0221616	NRXN1, RASGRF1, MAPK8IP2, PPARGC1A	107	5	750	5.60748	1	1	1
brain_upreg	GOTERM_BP_DIRECT	GO:0030534~adult behavior	4	3.66972	0.0221616	NR4A3, NRXN1, NRXN3, PAX5	107	5	750	5.60748	1	1	1
brain_upreg	GOTERM_BP_DIRECT	GO:0010595~positive regulation of endothelial cell migration	7	6.42202	0.0229664	FOXC2, EDN1, PRKCA, FGF1, FGF2, AGT, VEGFA	107	17	750	2.8862	1	1	1
brain_upreg	GOTERM_BP_DIRECT	GO:0045893~positive regulation of transcription, DNA-templated	21	19.2661	0.0354926	FOXC2, JUN, FOXC1, ZBTB16, PTCH1, HMGA1, AXIN1, RORB, FOS, FGF2, BMP7, AGT, SOX2, WNT6, SOX17, ELF3, ZIC2, ID2, E2F1, PLCB1, PPARGC1A	107	96	750	1.53329	1	1	1
brain_upreg	GOTERM_BP_DIRECT	GO:0007399~nervous system development	7	6.42202	0.0396545	NUMBL, FZD9, HES1, FOS, FGF12, FGF2, VEGFA	107	19	750	2.58239	1	1	1
brain_upreg	GOTERM_BP_DIRECT	GO:0007275~multicellular organism development	12	11.0092	0.0467936	WNT6, GADD45B, ELF3, ID2, TLX1, FZD9, LIF, PAX5, FGF1, LEFTY2, GADD45G, DLL3	107	46	750	1.82852	1	1	1
brain_upreg	GOTERM_BP_DIRECT	GO:0061469~regulation of type B pancreatic cell proliferation	3	2.75229	0.0539297	NR4A1, NR4A3, BIRC5	107	3	750	7.00935	1	1	1
brain_upreg	GOTERM_BP_DIRECT	GO:0035235~ionotropic glutamate receptor signaling pathway	3	2.75229	0.0539297	GRIN2A, GRIA3, GRIN1	107	3	750	7.00935	1	1	1
brain_upreg	GOTERM_BP_DIRECT	GO:0048169~regulation of long-term neuronal synaptic plasticity	3	2.75229	0.0539297	CAMK2B, AGT, GRIN1	107	3	750	7.00935	1	1	1
brain_upreg	GOTERM_BP_DIRECT	GO:0060079~excitatory postsynaptic potential	3	2.75229	0.0539297	GRIN2A, MAPK8IP2, GRIN1	107	3	750	7.00935	1	1	1
brain_upreg	GOTERM_BP_DIRECT	GO:0035994~response to muscle stretch	3	2.75229	0.0539297	EDN1, JUN, FOS	107	3	750	7.00935	1	1	1
brain_upreg	GOTERM_BP_DIRECT	GO:0007612~learning	4	3.66972	0.0625986	FOSL1, JUN, NRXN1, NRXN3	107	7	750	4.00534	1	1	1
brain_upreg	GOTERM_BP_DIRECT	GO:0035176~social behavior	4	3.66972	0.0625986	NRXN1, NRXN3, MAPK8IP2, GRIN1	107	7	750	4.00534	1	1	1
brain_upreg	GOTERM_BP_DIRECT	GO:0043408~regulation of MAPK cascade	5	4.58716	0.0755486	GDF15, GRB2, INHBB, LEFTY2, GDF5	107	12	750	2.92056	1	1	1
brain_upreg	GOTERM_BP_DIRECT	GO:0060395~SMAD protein signal transduction	7	6.42202	0.0764209	JUN, GDF15, INHBB, FOS, LEFTY2, GDF5, BMP7	107	22	750	2.23025	1	1	1
brain_upreg	GOTERM_BP_DIRECT	GO:0007568~aging	8	7.33945	0.0860859	JUN, GRB2, FOS, PAX5, CRYAB, FGF2, PPARGC1A, AGT	107	28	750	2.00267	1	1	1
brain_upreg	GOTERM_BP_DIRECT	GO:0048469~cell maturation	4	3.66972	0.0900899	ID2, HES1, SOX10, VEGFA	107	8	750	3.50467	1	1	1
brain_upreg	GOTERM_BP_DIRECT	GO:0048844~artery morphogenesis	4	3.66972	0.0900899	FOXC2, FOXC1, HES1, VEGFA	107	8	750	3.50467	1	1	1
brain_upreg	GOTERM_BP_DIRECT	GO:0045597~positive regulation of cell differentiation	4	3.66972	0.0900899	SOX2, SOCS3, JUN, SOX17	107	8	750	3.50467	1	1	1
brain_upreg	GOTERM_BP_DIRECT	GO:0030900~forebrain development	4	3.66972	0.0900899	SOX2, E2F1, LRP2, PPARGC1A	107	8	750	3.50467	1	1	1
brain_upreg	GOTERM_BP_DIRECT	GO:0001938~positive regulation of endothelial cell proliferation	7	6.42202	0.0919068	NR4A1, JUN, VEGFD, PRKCA, FGF2, F3, VEGFA	107	23	750	2.13328	1	1	1
brain_upreg	GOTERM_BP_DIRECT	GO:0045651~positive regulation of macrophage differentiation	3	2.75229	0.0979799	ID2, LIF, PRKCA	107	4	750	5.25701	1	1	1
brain_upreg	GOTERM_BP_DIRECT	GO:0035050~embryonic heart tube development	3	2.75229	0.0979799	FOXC2, FOXC1, SOX17	107	4	750	5.25701	1	1	1
brain_upreg	GOTERM_BP_DIRECT	GO:0071277~cellular response to calcium ion	3	2.75229	0.0979799	EDN1, JUN, FOS	107	4	750	5.25701	1	1	1
brain_upreg	KEGG_PATHWAY	hsa05031:Amphetamine addiction	7	6.42202	0.00512542	CAMK2B, GRIN2A, JUN, PRKCA, FOS, GRIA3, GRIN1	90	12	571	3.70093	0.586807	0.886698	0.886698
brain_upreg	KEGG_PATHWAY	hsa04728:Dopaminergic synapse	8	7.33945	0.0243596	CAMK2B, MAPK10, GRIN2A, PPP2R2C, PRKCA, FOS, PLCB1, GRIA3	90	20	571	2.53778	0.985617	1	1
brain_upreg	KEGG_PATHWAY	hsa04713:Circadian entrainment	7	6.42202	0.0748634	CAMK2B, GRIN2A, PRKCA, FOS, PLCB1, GRIA3, GRIN1	90	20	571	2.22056	0.999998	1	1
liver_upreg	GOTERM_BP_DIRECT	GO:0031018~endocrine pancreas development	4	4.3956	0.0118822	EIF2AK3, SOX9, HNF1A, IL6R	86	5	750	6.97674	1	1	1
liver_upreg	GOTERM_BP_DIRECT	GO:0006338~chromatin remodeling	6	6.59341	0.0145697	FOXA1, HDAC1, GATA3, SOX9, HNF1A, ESR1	86	14	750	3.73754	1	1	1
liver_upreg	GOTERM_BP_DIRECT	GO:0071333~cellular response to glucose stimulus	4	4.3956	0.0218276	PIK3CA, GATA4, PRKACA, PPARGC1A	86	6	750	5.81395	1	1	1
liver_upreg	GOTERM_BP_DIRECT	GO:0007200~phospholipase C-activating G-protein coupled receptor signaling pathway	4	4.3956	0.0218276	EDNRB, AGTR1, ESR1, AGT	86	6	750	5.81395	1	1	1
liver_upreg	GOTERM_BP_DIRECT	GO:0042593~glucose homeostasis	6	6.59341	0.0264517	FOXA1, LEPR, PDK4, HNF1A, PCK1, FGFR4	86	16	750	3.27035	1	1	1
liver_upreg	GOTERM_BP_DIRECT	GO:0055114~oxidation-reduction process	6	6.59341	0.0264517	EGLN3, GPX3, CYP4F3, ALDH1A1, BBOX1, SDHA	86	16	750	3.27035	1	1	1
liver_upreg	GOTERM_BP_DIRECT	GO:0042311~vasodilation	3	3.2967	0.0353101	EDNRB, APOE, AGT	86	3	750	8.72093	1	1	1
liver_upreg	GOTERM_BP_DIRECT	GO:0010873~positive regulation of cholesterol esterification	3	3.2967	0.0353101	AGTR1, APOE, AGT	86	3	750	8.72093	1	1	1
liver_upreg	GOTERM_BP_DIRECT	GO:0010906~regulation of glucose metabolic process	3	3.2967	0.0353101	TFF3, PDK4, RORA	86	3	750	8.72093	1	1	1
liver_upreg	GOTERM_BP_DIRECT	GO:0048646~anatomical structure formation involved in morphogenesis	3	3.2967	0.0654432	FOXA1, GATA4, GATA3	86	4	750	6.5407	1	1	1
liver_upreg	GOTERM_BP_DIRECT	GO:0034374~low-density lipoprotein particle remodeling	3	3.2967	0.0654432	AGTR1, APOE, AGT	86	4	750	6.5407	1	1	1
liver_upreg	GOTERM_BP_DIRECT	GO:0008203~cholesterol metabolic process	3	3.2967	0.0654432	LEPR, APOE, HNF1A	86	4	750	6.5407	1	1	1
liver_upreg	GOTERM_BP_DIRECT	GO:0045742~positive regulation of epidermal growth factor receptor signaling pathway	3	3.2967	0.0654432	UBB, AGR2, AGT	86	4	750	6.5407	1	1	1
liver_upreg	GOTERM_BP_DIRECT	GO:0051403~stress-activated MAPK cascade	3	3.2967	0.0654432	UBB, AGT, SKP1	86	4	750	6.5407	1	1	1
liver_upreg	GOTERM_BP_DIRECT	GO:0071356~cellular response to tumor necrosis factor	6	6.59341	0.0781723	CCL21, HDAC1, RORA, GATA3, PCK1, PPARGC1A	86	21	750	2.49169	1	1	1
liver_upreg	GOTERM_BP_DIRECT	GO:0050852~T cell receptor signaling pathway	6	6.59341	0.0781723	PSMB7, UBB, PIK3CA, PTEN, GATA3, SKP1	86	21	750	2.49169	1	1	1
liver_upreg	GOTERM_BP_DIRECT	GO:0006366~transcription from RNA polymerase II promoter	10	10.989	0.0900493	FOXA1, TBP, SIX1, GATA4, GATA3, SOX9, GTF2H2, HNF1A, ESR1, GLI3	86	49	750	1.77978	1	1	1
liver_upreg	KEGG_PATHWAY	hsa04152:AMPK signaling pathway	8	8.79121	0.0269435	PPP2CB, PIK3CA, PPP2R1A, LEPR, EIF4EBP1, PIK3R3, PCK1, PPARGC1A	67	27	571	2.52515	0.990885	1	1
liver_upreg	KEGG_PATHWAY	hsa04020:Calcium signaling pathway	7	7.69231	0.0390653	ADCY9, EDNRB, ERBB4, AGTR1, CACNA1D, PRKACA, CACNA1H	67	23	571	2.59377	0.998945	1	1
liver_upreg	KEGG_PATHWAY	hsa04080:Neuroactive ligand-receptor interaction	5	5.49451	0.0667129	GHR, EDNRB, LEPR, AGTR1, PRLR	67	14	571	3.04371	0.999993	1	1
liver_upreg	KEGG_PATHWAY	hsa05012:Parkinson's disease	3	3.2967	0.0677184	UBB, SDHA, PRKACA	67	4	571	6.39179	0.999994	1	1
liver_upreg	KEGG_PATHWAY	hsa05100:Bacterial invasion of epithelial cells	5	5.49451	0.0832576	ITGB1, SHC2, PIK3CA, CDH1, PIK3R3	67	15	571	2.8408	1	1	1
liver_upreg	KEGG_PATHWAY	hsa04925:Aldosterone synthesis and secretion	5	5.49451	0.0832576	ADCY9, AGTR1, CACNA1D, PRKACA, CACNA1H	67	15	571	2.8408	1	1	1
liver_upreg	KEGG_PATHWAY	hsa04924:Renin secretion	4	4.3956	0.0977795	AGTR1, CACNA1D, PRKACA, AGT	67	10	571	3.40896	1	1	1
lung_upreg	GOTERM_BP_DIRECT	GO:0045907~positive regulation of vasoconstriction	3	10.3448	0.00770523	CAV1, PTGS2, ICAM1	29	4	750	19.3966	0.995684	1	1
lung_upreg	GOTERM_BP_DIRECT	GO:0051384~response to glucocorticoid	4	13.7931	0.0128868	IL6, IL1RN, PTGS2, BMP6	29	14	750	7.38916	0.999892	1	1
lung_upreg	GOTERM_BP_DIRECT	GO:0051092~positive regulation of NF-kappaB transcription factor activity	4	13.7931	0.0157074	IL6, IL1B, WNT5A, ICAM1	29	15	750	6.89655	0.999986	1	1
lung_upreg	GOTERM_BP_DIRECT	GO:0045429~positive regulation of nitric oxide biosynthetic process	4	13.7931	0.0157074	IL6, IL1B, PTGS2, ICAM1	29	15	750	6.89655	0.999986	1	1
lung_upreg	GOTERM_BP_DIRECT	GO:0033138~positive regulation of peptidyl-serine phosphorylation	4	13.7931	0.0188513	IL6, ANGPT1, CAV1, WNT5A	29	16	750	6.46552	0.999998	1	1
lung_upreg	GOTERM_BP_DIRECT	GO:0003323~type B pancreatic cell development	3	10.3448	0.0251474	WNT5A, BMP6, BMP5	29	7	750	11.0837	1	1	1
lung_upreg	GOTERM_BP_DIRECT	GO:0006955~immune response	7	24.1379	0.0315761	IL6, IL1RN, IL1B, GZMA, IL7R, MS4A2, BMP6	29	67	750	2.70201	1	1	1
lung_upreg	GOTERM_BP_DIRECT	GO:0032755~positive regulation of interleukin-6 production	3	10.3448	0.0411568	IL6, IL1B, WNT5A	29	9	750	8.62069	1	1	1
lung_upreg	GOTERM_BP_DIRECT	GO:0045944~positive regulation of transcription from RNA polymerase II promoter	10	34.4828	0.0441391	SOX2, IL6, NR4A3, EPAS1, IL1B, WNT5A, MEOX2, HOXA5, BMP6, BMP5	29	133	750	1.94452	1	1	1
lung_upreg	GOTERM_BP_DIRECT	GO:0001938~positive regulation of endothelial cell proliferation	4	13.7931	0.0500119	WNT5A, VEGFD, F3, BMP6	29	23	750	4.49775	1	1	1
lung_upreg	GOTERM_BP_DIRECT	GO:0001525~angiogenesis	6	20.6897	0.053859	ANGPT1, EPAS1, CAV1, VEGFD, PTGS2, MEOX2	29	57	750	2.72232	1	1	1
lung_upreg	GOTERM_BP_DIRECT	GO:0045766~positive regulation of angiogenesis	4	13.7931	0.0681226	IL1B, WNT5A, VEGFD, F3	29	26	750	3.97878	1	1	1
lung_upreg	GOTERM_BP_DIRECT	GO:1900027~regulation of ruffle assembly	2	6.89655	0.0733209	CAV1, ICAM1	29	2	750	25.8621	1	1	1
lung_upreg	GOTERM_BP_DIRECT	GO:0060638~mesenchymal-epithelial cell signaling	2	6.89655	0.0733209	WNT5A, HOXA5	29	2	750	25.8621	1	1	1
lung_upreg	GOTERM_BP_DIRECT	GO:0050679~positive regulation of epithelial cell proliferation	4	13.7931	0.0816635	IL6, NR4A3, BMP6, BMP5	29	28	750	3.69458	1	1	1
lung_upreg	GOTERM_BP_DIRECT	GO:0007275~multicellular organism development	5	17.2414	0.085726	WIF1, WNT5A, EYA4, MEOX2, HOXA5	29	46	750	2.81109	1	1	1
lung_upreg	GOTERM_BP_DIRECT	GO:0071260~cellular response to mechanical stimulus	3	10.3448	0.0927327	IL1B, PTGS2, BMP6	29	14	750	5.54187	1	1	1
lung_upreg	KEGG_PATHWAY	hsa05143:African trypanosomiasis	4	13.7931	0.00764528	IL6, IL1B, IDO1, ICAM1	24	11	571	8.65152	0.479177	0.657494	0.657494
skin_upreg	GOTERM_BP_DIRECT	GO:0007155~cell adhesion	25	12.7551	0.000112	SRPX, TNFAIP6, LAMA3, DPT, LAMC2, THY1, THBS4, ICAM1, CDH5, CDH3, S1PR1, CCL2, CD34, SELE, VCAN, CXCL12, FAP, ADAM12, COL4A6, PECAM1, COL6A3, CD24, CD44, DSC2, DDR2	190	48	750	2.05592	0.197385	0.219755	0.219755
skin_upreg	GOTERM_BP_DIRECT	GO:0022617~extracellular matrix disassembly	10	5.10204	0.000947	MMP11, MMP14, MMP7, LAMA3, MMP3, LAMC2, TPSAB1, CD44, DCN, FBN1	190	13	750	3.03644	0.843989	0.765159	0.765159
skin_upreg	GOTERM_BP_DIRECT	GO:0006508~proteolysis	15	7.65306	0.00137126	CFD, CPA3, MMP7, MME, ZFYVE9, TMPRSS4, MMP3, GGH, MMP11, NPEPPS, MMP14, SFRP1, FAP, ADAM12, TPSAB1	190	26	750	2.27733	0.932086	0.765159	0.765159
skin_upreg	GOTERM_BP_DIRECT	GO:0016337~single organismal cell-cell adhesion	11	5.61224	0.00156235	CDH5, CDH3, EMCN, TTYH1, THY1, CD24, CD34, CD44, EGFR, JAM2, ICAM1	190	16	750	2.71382	0.953327	0.765159	0.765159
skin_upreg	GOTERM_BP_DIRECT	GO:0030198~extracellular matrix organization	18	9.18367	0.0027791	VIT, OLFML2B, LAMA3, LAMC2, FGF2, TNF, DCN, SERPINB5, ICAM1, VCAN, COL4A6, PECAM1, COL6A3, COL9A3, CD44, JAM2, FBN1, DDR2	190	36	750	1.97368	0.995723	1	1
skin_upreg	GOTERM_BP_DIRECT	GO:0008544~epidermis development	8	4.08163	0.00346125	FGF7, KRT17, CALML5, KRT14, LAMA3, LAMC2, KRT5, S100A7	190	10	750	3.15789	0.998882	1	1
skin_upreg	GOTERM_BP_DIRECT	GO:0045747~positive regulation of Notch signaling pathway	8	4.08163	0.0141947	JAG2, DLL4, NOTCH1, JAG1, MFNG, KIT, NOD2, DLL1	190	12	750	2.63158	1	1	1
skin_upreg	GOTERM_BP_DIRECT	GO:0042060~wound healing	12	6.12245	0.020798	PDGFRB, PDGFRA, IL6, CDH3, TGFB3, PECAM1, FGF2, DCN, EGFR, ELK3, EREG, TGFBR2	190	24	750	1.97368	1	1	1
skin_upreg	GOTERM_BP_DIRECT	GO:0007275~multicellular organism development	19	9.69388	0.0223747	WNT10A, NOTCH1, JAG1, FZD9, LIF, FZD10, MEOX2, DLL1, DKK2, MMP11, HOXA9, SFRP1, VCAN, SFRP2, WNT11, PIM1, PDCD1, WNT2, HOXA5	190	46	750	1.63043	1	1	1
skin_upreg	GOTERM_BP_DIRECT	GO:0001525~angiogenesis	22	11.2245	0.0288339	ACVRL1, ROBO4, JAG1, TIE1, CAV1, RORA, THY1, MEOX2, ELK3, EREG, DLL4, MMP14, EMCN, FAP, ID1, MMRN2, S1PR1, PECAM1, CCL2, APOD, HOXA7, S100A7	190	57	750	1.52355	1	1	1
skin_upreg	GOTERM_BP_DIRECT	GO:0070374~positive regulation of ERK1 and ERK2 cascade	18	9.18367	0.0299403	PDGFRB, PDGFRA, CCL21, PLA2G2A, NOD2, FGF2, RASGRP1, TNF, EGFR, ICAM1, IL6, CCL8, CCL2, SPRY2, FGFR3, TLR4, CD44, S100A7	190	44	750	1.61483	1	1	1
skin_upreg	GOTERM_BP_DIRECT	GO:0030199~collagen fibril organization	7	3.57143	0.0345376	GREM1, MMP11, FOXC1, SFRP2, SERPINH1, DPT, DDR2	190	11	750	2.51196	1	1	1
skin_upreg	GOTERM_BP_DIRECT	GO:0007220~Notch receptor processing	5	2.55102	0.0380381	JAG2, DLL4, NOTCH3, JAG1, DLL1	190	6	750	3.28947	1	1	1
skin_upreg	GOTERM_BP_DIRECT	GO:0030574~collagen catabolic process	6	3.06122	0.0494462	MMP11, MMP14, MMP7, MMP3, COL4A6, COL6A3	190	9	750	2.63158	1	1	1
skin_upreg	GOTERM_BP_DIRECT	GO:0007219~Notch signaling pathway	13	6.63265	0.0499052	JAG2, NOTCH3, FOXC1, NOTCH1, JAG1, MAML2, DLL1, TGFBR2, DLL4, CDK6, MYC, IL2RA, SNAI2	190	30	750	1.71053	1	1	1
skin_upreg	GOTERM_BP_DIRECT	GO:0036148~phosphatidylglycerol acyl-chain remodeling	4	2.04082	0.0514401	PLA2G4F, PLA2G2A, PLA2G3, PLA2G4A	190	4	750	3.94737	1	1	1
skin_upreg	GOTERM_BP_DIRECT	GO:0032720~negative regulation of tumor necrosis factor production	4	2.04082	0.0514401	TWIST1, CD34, TLR4, FOXP3	190	4	750	3.94737	1	1	1
skin_upreg	GOTERM_BP_DIRECT	GO:0036151~phosphatidylcholine acyl-chain remodeling	4	2.04082	0.0514401	PLA2G4F, PLA2G2A, PLA2G3, PLA2G4A	190	4	750	3.94737	1	1	1
skin_upreg	GOTERM_BP_DIRECT	GO:0036152~phosphatidylethanolamine acyl-chain remodeling	4	2.04082	0.0514401	PLA2G4F, PLA2G2A, PLA2G3, PLA2G4A	190	4	750	3.94737	1	1	1
skin_upreg	GOTERM_BP_DIRECT	GO:0014002~astrocyte development	4	2.04082	0.0514401	CDK6, VIM, DLL1, TLR4	190	4	750	3.94737	1	1	1
skin_upreg	GOTERM_BP_DIRECT	GO:0050482~arachidonic acid secretion	4	2.04082	0.0514401	PLA2G4F, PLA2G2A, PLA2G3, PLA2G4A	190	4	750	3.94737	1	1	1
skin_upreg	GOTERM_BP_DIRECT	GO:0043552~positive regulation of phosphatidylinositol 3-kinase activity	7	3.57143	0.0548805	PDGFRB, PDGFRA, CCL21, KIT, NOD2, FGFR3, FGF2	190	12	750	2.30263	1	1	1
skin_upreg	GOTERM_BP_DIRECT	GO:0009615~response to virus	7	3.57143	0.0548805	FOSL1, CCL8, CXCL12, CDK6, HMGA1, TNF, FOXP3	190	12	750	2.30263	1	1	1
skin_upreg	GOTERM_BP_DIRECT	GO:0006644~phospholipid metabolic process	5	2.55102	0.0714833	PLA2G4F, PLA2G2A, PLA2G3, LPL, PLA2G4A	190	7	750	2.81955	1	1	1
skin_upreg	GOTERM_BP_DIRECT	GO:0071347~cellular response to interleukin-1	9	4.59184	0.0779616	IL6, EDN1, SFRP1, CCL8, CCL21, MYC, CCL2, RORA, ICAM1	190	19	750	1.86981	1	1	1
skin_upreg	GOTERM_BP_DIRECT	GO:0044344~cellular response to fibroblast growth factor stimulus	6	3.06122	0.079103	DLL4, SFRP1, MYC, CCL2, SNAI2, CD44	190	10	750	2.36842	1	1	1
skin_upreg	GOTERM_BP_DIRECT	GO:0060021~palate development	8	4.08163	0.0802843	WNT11, BNC2, TGFB3, SNAI1, TWIST1, SNAI2, MEOX2, TGFBR2	190	16	750	1.97368	1	1	1
skin_upreg	GOTERM_BP_DIRECT	GO:0071560~cellular response to transforming growth factor beta stimulus	7	3.57143	0.0811065	ACVRL1, EDN1, SFRP1, WNT10A, CAV1, WNT2, FBN1	190	13	750	2.12551	1	1	1
skin_upreg	GOTERM_BP_DIRECT	GO:0045944~positive regulation of transcription from RNA polymerase II promoter	41	20.9184	0.0950815	ACVRL1, NOTCH3, FOXC1, NOTCH1, MAML2, TWIST1, RORA, NOD2, MEOX2, FGF2, TNF, DLL1, EGFR, ELK3, MYC, S1PR1, HOXA7, WNT2, HOXA5, CDKN2B, EDN1, JAG1, TGFB3, BCL11A, LIF, HMGA1, SOX10, FOXP3, BMP6, DCN, GREM1, FOSL1, ZEB2, IL6, SFRP2, ZEB1, MAF, ID4, TCF4, MET, TLR4	190	133	750	1.21686	1	1	1
skin_upreg	KEGG_PATHWAY	hsa00564:Glycerophospholipid metabolism	5	2.55102	0.0119618	PLA2G4F, PLA2G2A, PLA2G3, PLA2G4A, PLD1	135	5	571	4.22963	0.878269	1	1
skin_upreg	KEGG_PATHWAY	hsa00565:Ether lipid metabolism	5	2.55102	0.0293558	PLA2G4F, PLA2G2A, PLA2G3, PLA2G4A, PLD1	135	6	571	3.52469	0.994561	1	1
[truncated: 6 more rows]

## Sheet: Table S6
Table S6
Multiclass SAM - immune genes
[truncated: 96 more rows]

## Sheet: Table S7
Table S7
[truncated: 97 more rows]

## Sheet: Table S8
Table S8
[truncated: 167 more rows]

## Sheet: Table S9
Table S9
[truncated: 780 more rows]

## Sheet: Table S10
Table S10
[truncated: 78 more rows]
